# Supplementary material for: Comparison of Machine Learning Methods towards Developing Interpretable Polyamide Property Prediction
Source: Polymers (Basel). 2021 Oct 23;13(21):3653. doi: 10.3390/polym13213653 (PMC8587315; doi:10.3390/polym13213653)
Supplement: Supplementary file 1 [file polymers-13-03653-s001.zip]

Archive with 2 entries (2 files):
- polymers-1434412-supplementary.csv
- polymers-1434412-supplementary.pdf
