# Supplementary material for: Comparison of Machine Learning Methods towards Developing Interpretable Polyamide Property Prediction
Source: Polymers (Basel). 2021 Oct 23;13(21):3653. doi: 10.3390/polym13213653 (PMC8587315; doi:10.3390/polym13213653)
Supplement: Supplementary file 1 [file polymers-13-03653-s001.zip › polymers-1434412-supplementary.csv]

pid	smiles
P070214	*OCCCCC(=O)NCC1=CC=C(CNC(=O)CCCC*)C=C1
P070231	*OC1=CC=C(NC(=O)C2=CC(C(=O)NC3=CC=C(*)C=C3)=CC=C2)C=C1
P070232	*OC1=CC=C(NC(=O)C2=CC=C(C(=O)NC3=CC=C(*)C=C3)C=C2)C=C1
P070339	*c6ccc(C(=O)Nc5ccc(Oc4ccc(NC(=O)c3ccc(C2(*)OC(=O)c1ccccc12)cc3)cc4)cc5)cc6
P074466	*OC1=CC=C(C(C(F)(F)(F))(C(F)(F)(F))C2=CC=C(OC3=CC=C(NC(=O)C4=CC(C(=O)NC5=CC=C(*)C=C5)=CC=C4)C=C3)C=C2)C=C1
P074467	*OC1=CC=C(C(C(F)(F)(F))(C(F)(F)(F))C2=CC=C(OC3=CC=C(NC(=O)C4=CC(C(=O)NC5=CC=C(*)C=C5)=CC(C(C)(C)C)=C4)C=C3)C=C2)C=C1
P080108	*SCCCCC(=O)NCC1=CC=C(CNC(=O)CCCC*)C=C1
P080109	*SCCCCCC(=O)NCC1=CC=C(CNC(=O)CCCCC*)C=C1
P080110	*SCCCCCCC(=O)NCC1=CC=C(CNC(=O)CCCCCC*)C=C1
P080111	*SCCCCCCCCC(=O)NCC1=CC=C(CNC(=O)CCCCCCCC*)C=C1
P080112	*SCCCCCCCCCCC(=O)NCC1=CC=C(CNC(=O)CCCCCCCCCC*)C=C1
P080113	*SCCCCC(=O)NCCC1=CC=C(CCNC(=O)CCCC*)C=C1
P080114	*SCCCCCC(=O)NCCC1=CC=C(CCNC(=O)CCCCC*)C=C1
P080115	*SCCCCCCC(=O)NCCC1=CC=C(CCNC(=O)CCCCCC*)C=C1
P080116	*SCCCCCCCCC(=O)NCCC1=CC=C(CCNC(=O)CCCCCCCC*)C=C1
P080117	*SCCCCCCCCCCC(=O)NCCC1=CC=C(CCNC(=O)CCCCCCCCCC*)C=C1
P090291	*OCCCCCCCCCCCCOC(=O)C1=CC=C(C(=O)NCCCCCCCCCCCCNC(=O)C2=CC=C(C(=O)*)C=C2)C=C1
P090292	*OCCOC(=O)C1=CC=C(C(=O)NCCCCCCCCCCCCNC(=O)C2=CC=C(C(=O)*)C=C2)C=C1
P090293	*OC(=O)CCCCC(=O)OCCCCCC(=O)NCCCCCCNC(=O)CCCCC*
P090294	*OCCCCCCOC(=O)C1=CC=C(C(=O)NCCCCCCCCCCCCNC(=O)C2=CC=C(C(=O)*)C=C2)C=C1
P090295	*OCCCCCCOC(=O)C1=CC=C(C(=O)NCCCCCCNC(=O)C2=CC=C(C(=O)*)C=C2)C=C1
P100001	*NC(=O)CC*
P100002	*NCCCCNC(=O)CCCCC(=O)*
P100003	*NCCCCCNC(=O)CCCCC(=O)*
P100004	*NC(=O)CCCCC*
P100005	*NC(=O)CCCCC(=O)NCCCCCC*
P100006	*NCCCCCCNC(=O)CCCCCC(=O)*
P100007	*NCCCCCCNC(=O)CCCCCCC(=O)*
P100008	*NCCCCCCNC(=O)CCCCCCCC(=O)*
P100009	*NC(=O)CCCCCCCCC(=O)NCCCCCC*
P100010	*NCCCCCCNC(=O)CCCCCCCCCCC(=O)*
P100011	*NC(=O)CCCCCC*
P100012	*NCCCCCCCNC(=O)CCCCC(=O)*
P100013	*NCCCCCCCNC(=O)CCCCCC(=O)*
P100014	*NC(=O)CCCCCCC*
P100016	*NCCCCCCCCNC(=O)CCCCCCCCC(=O)*
P100017	*NCCCCCCCCNC(=O)CCCCCCCCCCC(=O)*
P100018	*NCCCCCCCCNC(=O)CCCCCCCCCCCCCCCCCCCCC(=O)*
P100019	*NC(=O)CCCCCCCC*
P100022	*NC(=O)CCCCCCCCC*
P100023	*NCCCCCCCCCCNC(=O)CCCCCCCCCCC(=O)*
P100024	*NC(=O)CCCCCCCCCC*
P100025	*NC(=O)CCCCCCCCCCC*
P100027	*NCCCCCCCCCCCCNC(=O)CCCCCCCCCCCCCCCCC(=O)*
P100028	*NC(=O)CCCCCCCCCCCC*
P100029	*NCCCCCCCCCCCCCCNC(=O)CCCCCCCCCCCCCCCCC(=O)*
P100030	*NCCCCCCCCCCCCCCCCNC(=O)CCCCCCCCCCCCCCCCCCC(=O)*
P100041	*NC(=O)CCCCCCCCC(=O)NCCCCCCCCCC*
P100042	*NCCCN(C)CCCNC(=O)CCCCC(=O)*
P100044	*NC(=O)CCCCC(=O)NCCCP(C)(=O)CCCC*
P100045	*NC(=O)CCCCC(=O)NCCCP(C)(=O)CCC*
P100047	*NC(=O)CCCCC(=O)NCCCP(c1ccccc1)CCC*
P100059	*NC1CCC(CC2CCC(NC(=O)CCCCCCCCCCC(=O)*)CC2)CC1
P100062	*NCCc1ccc(CCNC(=O)CCCCCCCCCCCCCCC(=O)*)cc1
P100063	*NCCc1ccc(CCNC(=O)CCCCCCCCCCCCCCCCC(=O)*)cc1
P100064	*NCCc1ccc(CCNC(=O)CCCCCCCCCCCCC(=O)*)cc1
P100065	*NCCc1ccc(CCNC(=O)CCCCCCCCCC(=O)*)cc1
P100066	*NCCc1ccc(CCNC(=O)CCCCCCCCC(=O)*)cc1
P100068	*NC(=O)c1cc(C(=O)Nc2ccc(c3ccc(*)cc3)cc2)ccc1
P100076	*NC(=O)c1cc(C(=O)Nc2ccc(Cc3ccc(*)cc3)cc2)ccc1
P100080	*NC(=O)CC(C)CCC(=O)NCCCCCC*
P100094	*NC(=O)Cc1ccc(CC(=O)NCCCCCCCC*)cc1
P100099	*NC1CC(C)(CNC(=O)CCCCC(=O)*)CC(C)(C)C1
P100101	*NCc1cc(CNC(=O)CCCCC(=O)*)ccc1
P100104	*NCc1ccc(CNC(=O)CCCCCCCCCCC(=O)*)cc1
P100105	*NCc1ccc(CNC(=O)CCCCCCCCCCCCCCCCC(=O)*)cc1
P100107	*NCc1ccc(CNC(=O)CCCCCCCCCCCCCC(=O)*)cc1
P100108	*NCc1ccc(CNC(=O)CCCCCCCCC(=O)*)cc1
P100109	*NCc1ccc(CNC(=O)CCCCCCCCCCCC(=O)*)cc1
P100110	*NCc1ccc(CNC(=O)CCCCCCCCCC(=O)*)cc1
P100112	*NC(=O)CC(C)(C)*
P100118	*Nc2cccc3c(NC(=O)c1cccc(C(*)=O)c1)cccc23
P100119	*Nc2cccc3c(NC(=O)c1ccc(C(*)=O)cc1)cccc23
P100121	*NC(=O)Cc1ccc(CC(=O)NCCCCCCCCCCCCCCCCCC*)cc1
P100123	*NC(=O)CCc1ccc(CCC(=O)NCCCCCCCCCCCC*)cc1
P100124	*NC(=O)CCc1ccc(CCC(=O)NCCCCCCCCCCCCCCCCCC*)cc1
P100126	*NC1=CC(NC(=O)C2=CC(C(=O)*)=CC=C2)=CC=C1
P100127	*NC1=CC=C(NC(=O)C2=CC(C(=O)*)=CC=C2)C=C1
P100130	*NC1=CC(NC(=O)C2=CC=C(C(=O)*)C=C2)=CC=C1
P100131	*NC1=CC=C(NC(=O)C2=CC=C(C(=O)*)C=C2)C=C1
P100132	*NC(=O)c1ccc(C(=O)Nc2ccc(c3ccc(*)cc3)cc2)cc1
P100134	*NC(=O)c1ccc(C(=O)NCCCCCCCCCCCC*)cc1
P100137	*NC(=O)c1ccc(C(=O)NCCCCCCCCC*)cc1
P100143	*NC(=O)c1ccc(C(=O)Nc2ccc(Cc3ccc(*)cc3)cc2)cc1
P100167	*NC(=O)CCCCCCCC(=O)NCCCCCCCCC*
P100168	*NC(=O)CCCCCCC(=O)NCCCCCCCC*
P100169	*NC(=O)C*
P100170	*NC(CCC(=O)OC)C(=O)*
P100172	*N1CCN(C(=O)CCCCCCCCC(=O)*)CC1
P100178	*N1CCN(C(=O)CCCCCCCCC(=O)N2CCN(CCCCCCCCCC*)CC2)CC1
P100179	*NC(=O)CCCCCCCC(=O)NCCCCCCCCCC*
P100180	*N(CCCC)C(=O)*
P100181	*NC(=O)C(C)(C)C*
P100186	*NC(=O)CC(C)*
P100187	*NC(=O)CCC*
P100188	*NC(=O)CC(C)CCC*
P100189	*NC(=O)CCCC*
P100191	*NC(=O)CCCCC(=O)NC*
P100192	*NC(=O)CCCCCCCCC(=O)NC*
P100196	*NC(=O)CCC(=O)NCCCC*
P100198	*NC(=O)CCCCCCC(=O)NCCCC*
P100199	*NC(=O)CCCCCCCC(=O)NCCCC*
P100200	*NC(=O)CCCCCCCCC(=O)NCCCC*
P100203	*NC(=O)CC(=O)NCCCCC*
P100204	*NC(=O)CCCC(=O)NCCCCC*
P100205	*NC(=O)CCCCCC(=O)NCCCCC*
P100210	*NC(=O)CCCC(=O)NCCCCCC*
P100212	*NC(=O)CCCCCCCCCCCCCCCCC(=O)NCCCCCC*
P100213	*NC(=O)CCCCCCCC(=O)NCCCCCCC*
P100214	*NC(=O)CCCCCCCCC(=O)NCCCCCCC*
P100216	*NC(=O)CCCCCCCC(=O)NCCCCCCCC*
P100218	*NC(=O)CCCCCCCCCCCCCCCCC(=O)NCCCCCCCC*
P100227	*NC(=O)CCCCCCCCCCCCCCCCC(=O)NCCCCCCCCCC*
P100229	*NC(=O)CCCCCCCCCCCCCCCCCCCCC(=O)NCCCCCCCCCC*
P100230	*NC(=O)CCCCC(=O)NCCCCCCCCCCC*
P100233	*NC(=O)CCCCCCCCC(=O)NCCCCCCCCCCCC*
P100234	*NC(=O)CCCCCCCCCCC(=O)NCCCCCCCCCCCC*
P100235	*NC(=O)CCCCCCCCCCCCCCCCCCCCC(=O)NCCCCCCCCCCCC*
P100236	*NC(=O)CCCCCCCCC(=O)NCCCCCCCCCCCCCC*
P100237	*NC(=O)CCCCCCCCCCC(=O)NCCCCCCCCCCCCCC*
P100238	*NC(=O)CCCCCCCCCCCCCCCCCCCCC(=O)NCCCCCCCCCCCCCC*
P100239	*NC(=O)CCCCCCCCC(=O)NCCCCCCCCCCCCCCCCCC*
P100240	*NC(=O)CCCCCCCCCCC(=O)NCCCCCCCCCCCCCCCCCC*
P100241	*NC(=O)CCCCCCCCCCCCCCCCCCCCC(=O)NCCCCCCCCCCCCCCCCCC*
P100247	*NC1=CC=C(C(=O)*)C=C1
P100268	*NC(=O)CCC(=O)NCCCCCC*
P100288	*NC(=O)Cc1ccc(CC(=O)NCCCCCC*)cc1
P100300	*NC(=O)CCc1ccc(CCC(=O)NCCCCCCCC*)cc1
P100303	*NC(=O)Cc1ccc(CC(=O)NCCCCCCCCCC*)cc1
P100304	*NC(=O)CCc1ccc(CCC(=O)NCCCCCCCCCC*)cc1
P100309	*NC(=O)Cc1ccc(CC(=O)NCCCCCCCCCCCC*)cc1
P100310	*NC(=O)c1ccc(C(=O)NCCCCCCCCCCCCCC*)cc1
P100311	*NC(=O)Cc1ccc(CC(=O)NCCCCCCCCCCCCCC*)cc1
P100312	*NC(=O)CCc1ccc(CCC(=O)NCCCCCCCCCCCCCC*)cc1
P100313	*NC(=O)c1ccc(C(=O)NCCCCCCCCCCCCCCCCCC*)cc1
P100365	*NCc1ccc(CNC(=O)CCCCCCCC(=O)*)cc1
P100366	*NCCc1ccc(CCNC(=O)CCCCCCCC(=O)*)cc1
P100376	*NCCc1ccc(CCNC(=O)CCCCCCCCCCC(=O)*)cc1
P100378	*NCCc1ccc(CCNC(=O)CCCCCCCCCCCC(=O)*)cc1
P100380	*NCc1ccc(CNC(=O)CCCCCCCCCCCCC(=O)*)cc1
P100381	*NCCc1ccc(CCNC(=O)CCCCCCCCCCCCCCCCCCCCC(=O)*)cc1
P100394	*N(C)C(=O)CCCCCCCCCC*
P100430	*N1CC(O)CC1C(=O)*
P100431	*N1CCCC1C(=O)*
P100432	*NC(CCCNC(=O)OCc1ccccc1)C(=O)*
P100434	*NC(CCCCN)C(=O)*
P100435	*N1CCCC1C(=O)N2CCCC2C(=O)NCC(=O)*
P100437	*N1CCCC1C(=O)NCC(=O)NCC(=O)*
P100439	*NC(CCC(=O)OCC1=CC=CC=C1)C(=O)*
P100440	*NC(=O)C(CCC(=O)O)*
P100441	*NC(CCNC(=O)OCc1ccccc1)C(=O)*
P100443	*NC(=O)C(CC(=O)OCCC)*
P100444	*NC(CC(=O)OCc1ccc(Cl)cc1)C(=O)*
P100448	*NC(C)C(=O)N1CCCC1C(=O)NCC(=O)*
P100456	*NC(C)C(=O)*
P100463	*C1=NC=C(C(=O)NCCCCCCNC(=O)*)C=C1
P100532	*C(=O)NCCCCCCNC(=O)*
P100632	*c5ccc(C(=O)Nc4ccc(NC(=O)c3ccc(C2(*)OC(=O)c1ccccc12)cc3)cc4)cc5
P100633	*c6ccc(C(=O)Nc5ccc(c4ccc(NC(=O)c3ccc(C2(*)OC(=O)c1ccccc12)cc3)cc4)cc5)cc6
P100634	*c8ccc(C(=O)Nc7ccc(C6(c4ccc(NC(=O)c3ccc(C2(*)OC(=O)c1ccccc12)cc3)cc4)OC(=O)c5ccccc56)cc7)cc8
P100635	*c8ccc(C(=O)Nc7ccc(C6(c4ccc(NC(=O)c3ccc(C2(*)OC(=O)c1ccccc12)cc3)cc4)NC(=O)c5ccccc56)cc7)cc8
P100636	*NC(=O)C(C(C)C)NC(=O)C(C)NC(=O)C(C)NC(=O)C(C)*
P100637	*NC(=O)C(C(C)C)NC(=O)C(C(C)C)NC(=O)C(C)NC(=O)C(C)*
P100638	*NC(=O)C(C)NC(=O)CCC*
P100639	*NC(=O)C(C)NC(=O)CCCCC*
P100640	*NC(=O)C(C)NC(=O)CC*
P100641	*NC(=O)C(C)NC(=O)CCCC*
P100642	*NC(=O)C(C(C)C)NC(=O)C(C)*
P100645	*NC(=O)C(CCC(=O)NCCCCO)*
P100646	*NC(=O)C(CCC(=O)NCCO)*
P100647	*NC(=O)C(CCC(=O)NCCCO)*
P100649	*NC(=O)CNC(=O)CC*
P100650	*NC(=O)CNC(=O)CCNC(=O)CC*
P100651	*C1CCCN1C(=O)C2CCCN2C(=O)NC(c3ccccc3)C(=O)*
P100652	*NC(=O)C(C(Cc1ccccc1)C2=CNC=N2)*
P100654	*NC(CC(C)C)C(=O)*
P100657	*NC(CCSC)C(=O)*
P100659	*NC(Cc1ccc(OC(=O)OCc2ccccc2)cc1)C(=O)*
P100660	*NC(=O)C(C(C)C)*
P100661	*NC1CCCC1C(=O)*
P100662	*NC(=O)C(C)(CCCC)C*
P100663	*NC(=O)C(C)(CC)C*
P100664	*NC(=O)C(C)(CCC)C*
P100665	*C1OC(NC(=O)*)CCC1
P100666	*NCC1CC(CNC(=O)CCCCC(=O)*)CCC1
P100667	*NCC1CC(CNC(=O)CCCCCCCCCCC(=O)*)CCC1
P100668	*NCC1CC(CNC(=O)CCCCCCC(=O)*)CCC1
P100669	*NCCCCCCCNC(=O)CCCCCCC(=O)*
P100673	*NC1CCC(CC2CCC(NC(=O)CCCCCCCCCCCCC(=O)*)CC2)CC1
P100676	*NCNC(=O)CC(=O)*
P100678	*NC(CC(=O)OCc1ccccc1)C(=O)*
P100679	*NC(=O)C(CC(=O)OCCC1=CC=CC=C1)*
P100681	*NC(=O)C(CCC(=O)OCCCCC)*
P100682	*NC(=O)C(CCC(=O)OCCCC)*
P100683	*NC(CCC(=O)OCc1ccc(Cl)cc1)C(=O)*
P100684	*NC(CCC(=O)OCc1cc(Cl)ccc1)C(=O)*
P100685	*NC(CCC(=O)OCc1c(Cl)cccc1)C(=O)*
P100686	*NC(=O)C(CCC(=O)OCCCCCC)*
P100687	*NC(=O)C(CCC(=O)OCCc1ccccc1)*
P100688	*NC(=O)C(CCC(=O)OCC)*
P100690	*NC(=O)C(CCC(=O)OCCCCCCCC)*
P100691	*NC(=O)C(CCC(=O)OCCC)*
P100692	*NC(=O)C(CCC(=O)OCCCc1ccccc1)*
P100695	*NC(=O)CCCCC(C)*
P100702	*NC(=O)C(CCCCCCCCCCCC)C(=O)NCCCCCCCCCC*
P100713	*NC(=O)CCCCCCCCCCCCCCCCCCCCC(=O)NCCCCCC*
P100715	*NC(=O)C(CCCC)C(=O)NCCCCCC*
P100716	*NC(=O)C(CCCCCCCCCC)C(=O)NCCCCCC*
P100718	*NC(=O)C(CCCCCCCCCCCC)C(=O)NCCCCCC*
P100719	*NC(=O)C(CCCCCCCCCCCCCCCCC)C(=O)NCCCCCC*
P100720	*NC(=O)C(CCCCCCC)C(=O)NCCCCCC*
P100721	*NC(=O)C(CCCCCCCCCCCCCCCC)C(=O)NCCCCCC*
P100722	*NC(=O)C(CCCCCC)C(=O)NCCCCCC*
P100723	*NC(=O)C(CCCCCCCCC)C(=O)NCCCCCC*
P100724	*NC(=O)C(CCCCCCCCCCCCCCCCCC)C(=O)NCCCCCC*
P100725	*NC(=O)C(CCCCCCCC)C(=O)NCCCCCC*
P100726	*NC(=O)C(CCCCCCCCCCCCCCC)C(=O)NCCCCCC*
P100727	*NC(=O)C(CCCCC)C(=O)NCCCCCC*
P100728	*NC(=O)C(CCC)C(=O)NCCCCCC*
P100729	*NC(=O)C(CCCCCCCCCCCCCC)C(=O)NCCCCCC*
P100730	*NC(=O)C(CCCCCCCCCCCCC)C(=O)NCCCCCC*
P100731	*NC(=O)C(CCCCCCCCCCC)C(=O)NCCCCCC*
P100746	*NC(=O)C(CCCCCCCCCCCC)C(=O)NCCCCCCCCC*
P100752	*NC(=O)C(CCCCCCCCCCCC)C(=O)NCCCCCCCC*
P100753	*NC(=O)C(CCCCCCCCCCCC)C(=O)NCCCCC*
P100760	*NCCc1ccc(CCNC(=O)CCCCCCCCCCCCCCCC(=O)*)cc1
P100761	*NCCc1ccc(CCNC(=O)CCCCCCCCCCCCCC(=O)*)cc1
P100776	*NC(=O)C(CCCCCCCCCCCC)C(=O)NCCCC*
P100789	*NCc1ccc(CNC(=O)CCCCCCCCCCCCCCCCCCCCC(=O)*)cc1
P100790	*NCc1ccc(CNC(=O)CCCCCCCCCCCCCCCC(=O)*)cc1
P100791	*NCc1ccc(CNC(=O)CCCCCCCCCCCCCCC(=O)*)cc1
P100799	*NC(CCCCNC(=O)OCC1=CC=CC=C1)C(=O)*
P100801	*N1CCN(C(=O)C2C(c3ccccc3)C(C(=O)*)C2c4ccccc4)CC1
P100802	*NNC(=O)c1ccc(NC(=O)c2ccc(C(=O)Nc3ccc(C(=O)NNC(=O)c4ccc(C(=O)*)cc4)cc3)cc2)cc1
P100804	*NC(=O)CCCCCCCCCCCCCCCCC*
P100808	*NC(=O)C(CCCCCCCCCCCC)C(=O)NCCCCCCC*
P100811	*NC(=O)C(Cc1ccccc1)*
P100812	*NC(=O)CCCCC(=O)Nc1cc(C=CC(=O)C=Cc2cc(*)ccc2)ccc1
P104291	*Nc1ccc(NC(=O)c2cc(C(=O)c3ccc(C(=O)*)cc3)ccc2)cc1
P104465	*N(C)CCN(C)C(=O)CCCCCCCCC(=O)*
P104576	*NCCCCCCNC(=O)c1ccc3c(c1)C(C)(c2ccc(C(*)=O)cc2)CC3(C)C
P110210	*NCCCCCCCCCCCCCNC(=O)CCCCCCCCCCCC(=O)*
P130249	*c3ccc(C(=O)NCCNC(=O)c2ccc1c(=O)n(*)c(=O)c1c2)cc3
P130250	*c3ccc(C(=O)NCCCCCCNC(=O)c2ccc1c(=O)n(*)c(=O)c1c2)cc3
P130251	*c5ccc(C(=O)Nc4ccc(Cc3ccc(NC(=O)c2ccc1c(=O)n(*)c(=O)c1c2)cc3)cc4)cc5
P130252	*c5ccc(C(=O)NC4CCC(CC3CCC(NC(=O)c2ccc1c(=O)n(*)c(=O)c1c2)CC3)CC4)cc5
P130310	*c7ccc(NC(=O)c6cccc(C(=O)Nc5ccc(n4c(=O)c3ccc(Oc2ccc1c(=O)n(*)c(=O)c1c2)cc3c4=O)cc5)c6)cc7
P130316	*c6ccc(NC(=O)c5ccc(C(=O)Nc4ccc(n3c(=O)c2cc1c(=O)n(*)c(=O)c1cc2c3=O)cc4)cc5)cc6
P130332	*c4ccc(C(=O)Nc1ccccc1NC(=O)c3ccc2c(=O)n(*)c(=O)c2c3)cc4
P130333	*c5ccc(C(=O)Nc4ccc(S(=O)(=O)c3ccc(NC(=O)c2ccc1c(=O)n(*)c(=O)c1c2)cc3)cc4)cc5
P130334	*c4cccc(/C=C/C(=O)Nc3cccc(NC(=O)c2ccc1c(=O)n(*)c(=O)c1c2)c3)c4
P130335	*c5ccc(C(=O)Nc4cccc(/C=C/C(=O)/C=C/c3cccc(NC(=O)c2ccc1c(=O)n(*)c(=O)c1c2)c3)c4)cc5
P370373	*c6ccc(Oc5ccc(C(=O)c4ccc(Oc3ccc(C2(*)NC(=O)c1ccccc12)cc3)cc4)cc5)cc6
P370527	*C(=O)Oc%10ccc(C(C)(C)c9ccc(OC(=O)c8ccc7c(=O)n6c5ccc(Oc4ccc3nc2c1ccc(*)cc1c(=O)n2c3c4)cc5nc6c7c8)cc9)cc%10
P370550	*Oc6ccc(C(c5ccc(Oc4ccc(NC(=O)c3ccc2cc(C(=O)Nc1ccc(*)cc1)ccc2c3)cc4)cc5)(C(F)(F)F)C(F)(F)F)cc6
P370593	*Oc1ccc(NC(=O)c2ccc(C(C(F)(F)F)(C(F)(F)F)c3cc(C(=O)Nc4ccc(*)cc4N)c(C(=O)O)cc3)cc2C(=O)O)c(N)c1
P370594	*c1ccc7c(c1)c(=O)n8c6cc(Oc2ccc4c(c2)nc5c3cc(C(*)(C(F)(F)F)C(F)(F)F)ccc3c(=O)n45)ccc6nc78
P372240	*Oc1ccc(C(C)(C)c2ccc(Oc3ccc(NC(=O)c4cc(C(=O)Nc5ccc(*)cc5)cc(C(C)(C)C)c4)cc3)cc2)cc1
P373274	*Oc1cc(C(C)(C)C)c(Oc2ccc(C(=O)Nc3ccc(C(C)(C)c4ccc(NC(=O)c5ccc(*)cc5)cc4)cc3)cc2)cc1C(C)(C)C
P373275	*Oc1cc(C(C)(C)C)c(Oc2ccc(C(=O)Nc3ccc(C(C)(C)c4cc(C)c(NC(=O)c5ccc(*)cc5)cc4)cc3C)cc2)cc1C(C)(C)C
P373276	*Oc1cc(C(C)(C)C)c(Oc2ccc(C(=O)Nc3c(C)cc(C(C)(C)c4cc(C)c(NC(=O)c5ccc(*)cc5)c(C)c4)cc3C)cc2)cc1C(C)(C)C
P373277	*Oc1cc(C(C)(C)C)c(Oc2ccc(C(=O)Nc3c(C)cc(C(C)(C)c4cc(CC)c(NC(=O)c5ccc(*)cc5)c(C)c4)cc3CC)cc2)cc1C(C)(C)C
P373278	*Oc1cc(C(C)(C)C)c(Oc2ccc(C(=O)Nc3ccc(C(C(F)(F)F)(C(F)(F)F)c4ccc(NC(=O)c5ccc(*)cc5)cc4)cc3)cc2)cc1C(C)(C)C
P373463	*Oc2cc1ccccc1cc2C(=O)Nc9ccc(C(=O)Nc8ccc(NC(=O)c4cc3ccccc3cc4Oc7nc(*)nc(Nc6ccc5ccccc5c6)n7)cc8)cc9
P373464	*Oc2cc1ccccc1cc2C(=O)Nc9ccc(S(=O)(=O)c8ccc(NC(=O)c4cc3ccccc3cc4Oc7nc(*)nc(Nc6ccc5ccccc5c6)n7)cc8)cc9
P373465	*Oc2cc1ccccc1cc2C(=O)Nc9ccc(NS(=O)(=O)c8ccc(NC(=O)c4cc3ccccc3cc4Oc7nc(*)nc(Nc6ccc5ccccc5c6)n7)cc8)cc9
P373466	*Oc2cc1ccccc1cc2C(=O)Nc9ccc(c8ccc(NC(=O)c4cc3ccccc3cc4Oc7nc(*)nc(Nc6ccc5ccccc5c6)n7)cc8)cc9
P373467	*Oc2cc1ccccc1cc2C(=O)Nc8ccc(NC(=O)c4cc3ccccc3cc4Oc7nc(*)nc(Nc6ccc5ccccc5c6)n7)cc8C
P373468	*Oc2cc1ccccc1cc2C(=O)Nc9ccc(Cc8ccc(NC(=O)c4cc3ccccc3cc4Oc7nc(*)nc(Nc6ccc5ccccc5c6)n7)cc8)cc9
P373469	*Oc2cc1ccccc1cc2C(=O)Nc8ccc(NC(=O)c4cc3ccccc3cc4Oc7nc(*)nc(Nc6ccc5ccccc5c6)n7)cc8
P373843	*Oc8ccc7nc6c5ccc(c4ccc3c(=O)n2c1ccc(*)cc1nc2c3c4)cc5c(=O)n6c7c8
P373844	*Oc9ccc(Oc8ccc7c(=O)n6c5ccc(Oc4ccc3nc2c1ccc(*)cc1c(=O)n2c3c4)cc5nc6c7c8)cc9
P373845	*Oc1ccc6c(c1)nc7c5cc4c(=O)n3c2cc(*)ccc2nc3c4cc5c(=O)n67
P373846	*Oc8ccc7c(=O)n6c5ccc(Oc4ccc3nc2c1ccc(*)cc1c(=O)n2c3c4)cc5nc6c7c8
P373847	*c1ccc7c(c1)c(=O)n8c6cc(Oc2ccc4c(c2)nc5c3cc(C(*)(C(F)(F)F)C(F)(F)F)ccc3c(=O)n45)ccc6nc78
P390089	*OC(=O)CCCCC(=O)OCCNC(=O)CCCCC*
P390090	*OC(=O)c1ccc(C(=O)OCCNC(=O)CCCCC*)cc1
P390091	*OC(=O)CCCCC(=O)OCCCCCC(=O)NCCNC(=O)CCCCC*
P390092	*OC(=O)c1ccc(C(=O)OCCCCCC(=O)NCCNC(=O)CCCCC*)cc1
P390093	*OC(=O)c1ccc(C(=O)OCCCCCC(=O)NCCCCCCNC(=O)CCCCC*)cc1
P390094	*OC(=O)c1ccc(C(=O)OCCCCCC(=O)Nc2ccc(NC(=O)CCCCC*)cc2)cc1
P390095	*OC(=O)CCCCC(=O)OCCCCCC(=O)Nc1ccc(NC(=O)CCCCC*)cc1
P390205	*Oc4ccc3cc(OC(=O)c2ccc(NC(=O)c1ccc(C(*)=O)cc1)cc2)ccc3c4
P390206	*Oc1ccc(S(=O)(=O)c2ccc(OC(=O)c3ccc(NC(=O)c4ccc(C(=O)*)cc4)cc3)cc2)cc1
P390207	*Oc1ccc(C(C)(C)c2ccc(OC(=O)c3ccc(NC(=O)c4ccc(C(=O)*)cc4)cc3)cc2)cc1
P390208	*Oc1ccc(OC(=O)c2ccc(NC(=O)c3ccc(C(=O)*)cc3)cc2)cc1
P390209	*Oc1cc(OC(=O)c2ccc(NC(=O)c3ccc(C(=O)*)cc3)cc2)ccc1
P400006	*NNC(=O)c1cc(C(=O)*)ccc1
P400009	*NNC(=O)c1cc(C(=O)NNC(=O)c2ccc(C(=O)*)cc2)ccc1
P400013	*NC(=O)CCCCC(=O)NCCCP(CCCCCCCC)CCC*
P400078	*N1CCN(C(=O)CCC=CCCC(=O)*)CC1
P400079	*NC(=O)c1cc(C(=O)O)c(C(=O)Nc2ccc(Cc3ccc(*)cc3)cc2)cc1C(=O)O
P400083	*NC(C(=O)OCC(C)C)CC(=O)*
P400093	*NC(C)(C)C(=O)*
P400095	*NC(CCC(=O)OCCCCCCCCCC)C(=O)*
P400096	*NC(CCC(=O)OCCCCCCCCCCCC)C(=O)*
P400097	*NC(=O)C(CCC(=O)OCCCCCCCCCCCCCC)*
P400098	*NC(CCC(=O)OCCCCCCCCCCCCCCCC)C(=O)*
P400099	*NC(CCC(=O)OCCCCCCCCCCCCCCCCCC)C(=O)*
P400101	*NC(CC1=CNC=N1)C(=O)*
P400113	*NC(=O)c4ccc(C(=O)Nc1ccc3c(c1)[nH]c(=O)c2cc(*)ccc23)cc4
P400126	*NC(=O)CCC(C)CC*
P400184	*NCCCP(c1ccccc1)CCCNC(=O)CCCCCCCCC(=O)*
P400185	*NCCCP(c1ccccc1)CCCNC(=O)C(=O)*
P400187	*NCCCP(CCCCCCCC)CCCNC(=O)C(=O)*
P400200	*N(CCCCCC)C(=O)*
P400283	*NC(=O)CCC(C(=O)OCc1ccccc1)*
P400284	*NC(C(=O)OC)CCC(=O)*
P400285	*NC(=O)C(CCCNC(=O)c1ccccc1)*
P400286	*NC(CCCNC(=O)c1ccc(F)cc1)C(=O)*
P400287	*NC(CCCNC(=O)c1ccc(Cl)cc1)C(=O)*
P400288	*NC(CCCNC(=O)c1ccc(Br)cc1)C(=O)*
P400290	*Nc1cc(NC(=O)c2ccc(C(=O)*)cc2)c(C)cc1
P400291	*NCCC(=O)NCCCCC(=O)NCCCCCCC(=O)*
P400292	*NC(=O)CCNC(=O)CCCCNC(=O)CCCCCC*
P400293	*NC(CC(=O)OCc1ccc(C)cc1)C(=O)*
P400294	*NC(=O)CNC(=O)CCCCCCCCCCC*
P400295	*NCNC(=O)CCCCCC(=O)*
P400296	*NCNC(=O)CCCC(=O)*
P400297	*NCNC(=O)CCCCCCC(=O)*
P400298	*NCNC(=O)CCCCCCCCCCC(=O)*
P400299	*NCCCCNC(=O)CC(=O)*
P400300	*NCCCCCCNC(=O)CC(=O)*
P400301	*NCCCCCCCCNC(=O)CC(=O)*
P400302	*NCCCCCCCCCNC(=O)CC(=O)*
P400303	*NCCCCCCCCCCCCNC(=O)CC(=O)*
P400307	*NC(C(=O)OC)CC(=O)*
P400308	*NC(C(=O)OCC)CC(=O)*
P400309	*NC(C(=O)OCCCC)CC(=O)*
P400310	*NC(C(=O)OCCCCCC)CC(=O)*
P400311	*NC(C(=O)OCCCCCCCC)CC(=O)*
P400312	*NC(C(=O)OCCCCCCCCCCCC)CC(=O)*
P400313	*NC(C(=O)OCCCCCCCCCCCCCCCCCC)CC(=O)*
P400315	*NC(C)C(=O)NCCCCCCCCCCC(=O)*
P400316	*NC(=O)CCC(=O)NCCCCCCCC*
P400317	*NC(=O)CCC(=O)NCCCCCCCCCC*
P400318	*NC(=O)CCC(=O)NCCCCCCCCCCCC*
P400319	*NC(=O)C(CC(=O)OCCCc1ccccc1)*
P400320	*NCCNC(=O)C(OC)C(OC)C(=O)*
P400321	*NCCCCNC(=O)C(OC)C(OC)C(=O)*
P400322	*NCCCCCCNC(=O)C(OC)C(OC)C(=O)*
P400323	*NCCCCCCCCNC(=O)C(OC)C(OC)C(=O)*
P400360	*N(C)C(=O)CCCCCCCCC(=O)N(C)CCCCCCCCCC*
P402001	*NC(C(=O)OCCCCCCCCCCCCCCCCCCCCCC)CC(=O)*
P402015	*NC(CCCCSC)C(=O)*
P402056	*NC(=O)C=CC(=O)Nc1cc(C=CC(=O)C=Cc2cc(*)ccc2)ccc1
P402057	*NC(=O)c1cc(C(=O)Nc2cc(C=CC(=O)C=Cc3cc(*)ccc3)ccc2)ccc1
P402058	*NC(=O)c1ccc(C(=O)Nc2cc(C=CC(=O)C=Cc3cc(*)ccc3)ccc2)cc1
P402128	*NCCCCCCCCCCCCNC(=O)CCCCCCCCCCCCCCCCCCC(=O)*
P402222	*NCCCCCCCCCCCCNC(=O)CCCCCCCCCCCCC(=O)*
P402224	*NC(=O)c6ccc(C(=O)Nc5ccc(C4(c1ccc(*)cc1)c2ccccc2c3ccccc34)cc5)cc6
P402225	*NC(=O)c6cc(C(=O)Nc5ccc(C4(c1ccc(*)cc1)c2ccccc2c3ccccc34)cc5)ccc6
P402226	*NC(=O)c6cc(C(=O)Nc5ccc(C4(c1ccc(*)cc1)c2ccccc2c3ccccc34)cc5)cc(C(C)(C)C)c6
P402237	*NC(=O)c1ccc(C(=O)Nc2ccc(C(C(F)(F)F)(C(F)(F)F)c3ccc(*)cc3)cc2)cc1
P402238	*NC(=O)c1cc(C(=O)Nc2ccc(C(C(F)(F)F)(C(F)(F)F)c3ccc(*)cc3)cc2)ccc1
P402239	*NC(=O)c1cc(C(=O)Nc2ccc(C(C(F)(F)F)(C(F)(F)F)c3ccc(*)cc3)cc2)cc(C(C)(C)C)c1
P402241	*NC(=O)c1cc(C(=O)Nc2ccc(C(=O)c3ccc(*)cc3)cc2)ccc1
P402242	*NC(=O)c1cc(C(=O)Nc2ccc(C(=O)c3ccc(*)cc3)cc2)cc(C(C)(C)C)c1
P402432	*c8ccc7c(=O)n6c5ccc(c4ccc3nc2c1ccc(C(*)(C(F)(F)F)C(F)(F)F)cc1c(=O)n2c3c4)cc5nc6c7c8
P430021	*c8ccc(NC(=O)c7cccc(C(=O)Nc6ccc(n5c(=O)c4ccc(C(=O)Oc3ccc(OC(=O)c2ccc1c(=O)n(*)c(=O)c1c2)cc3)cc4c5=O)cc6)c7)cc8
P430045	*c4ccc(Oc3ccc(NC(=O)c2ccc1c(=O)n(*)c(=O)c1c2)cc3)cc4
P430245	*CC(=O)Nc3ccc(NC(=O)c2ccc1c(=O)n(*)c(=O)c1c2)cc3
P430246	*CC(=O)Nc4ccc(Cc3ccc(NC(=O)c2ccc1c(=O)n(*)c(=O)c1c2)cc3)cc4
P430247	*CC(=O)Nc4ccc(S(=O)(=O)c3ccc(NC(=O)c2ccc1c(=O)n(*)c(=O)c1c2)cc3)cc4
P430248	*CC(=O)Nc4ccc(Oc3ccc(NC(=O)c2ccc1c(=O)n(*)c(=O)c1c2)cc3)cc4
P430249	*CC(=O)Nc5ccc(Oc4ccc(Oc3ccc(NC(=O)c2ccc1c(=O)n(*)c(=O)c1c2)cc3)cc4)cc5
P430250	*CC(=O)Nc5ccc(Oc4cccc(Oc3ccc(NC(=O)c2ccc1c(=O)n(*)c(=O)c1c2)cc3)c4)cc5
P430251	*c4ccc(C(=O)Nc3ccc(NC(=O)c2ccc1c(=O)n(*)c(=O)c1c2)cc3)cc4
P430252	*c5ccc(C(=O)Nc4ccc(Oc3ccc(NC(=O)c2ccc1c(=O)n(*)c(=O)c1c2)cc3)cc4)cc5
P430364	*c4ccc(Cc3ccc(NC(=O)c2ccc1c(=O)n(*)c(=O)c1c2)cc3)cc4
P432188	*c5cc(C(=O)Nc4ccc(C(c3ccc(NC(=O)c2ccc1c(=O)n(*)c(=O)c1c2)cc3)(C(F)(F)F)C(F)(F)F)cc4)ccc5C
P432189	*c8cccc(C(=O)Nc7ccc(C(c6ccc(NC(=O)c5cccc(n4c(=O)c3ccc(C(c2ccc1c(=O)n(*)c(=O)c1c2)(C(F)(F)F)C(F)(F)F)cc3c4=O)c5)cc6)(C(F)(F)F)C(F)(F)F)cc7)c8
P432190	*c8cc(C(=O)Nc7ccc(C(c6ccc(NC(=O)c5ccc(C)c(n4c(=O)c3ccc(C(c2ccc1c(=O)n(*)c(=O)c1c2)(C(F)(F)F)C(F)(F)F)cc3c4=O)c5)cc6)(C(F)(F)F)C(F)(F)F)cc7)ccc8C
P432191	*c8cc(C(=O)Nc7c(C)cc(c6cc(C)c(NC(=O)c5ccc(C)c(n4c(=O)c3ccc(C(c2ccc1c(=O)n(*)c(=O)c1c2)(C(F)(F)F)C(F)(F)F)cc3c4=O)c5)c(C)c6)cc7C)ccc8C
P432192	*c8cc(C(=O)Nc6cccc7c(NC(=O)c5ccc(C)c(n4c(=O)c3ccc(C(c2ccc1c(=O)n(*)c(=O)c1c2)(C(F)(F)F)C(F)(F)F)cc3c4=O)c5)cccc67)ccc8C
P432193	*c8cccc(C(=O)Nc7ccc(C(c6ccc(NC(=O)c5cccc(n4c(=O)c3ccc(C(c2ccc1c(=O)n(*)c(=O)c1c2)(C(F)(F)F)C(F)(F)F)cc3c4=O)c5C)cc6)(C(F)(F)F)C(F)(F)F)cc7)c8C
P432194	*C(=O)Nc7ccc(C(c6ccc(NC(=O)c5ccc4c(=O)n(c3c(C)cc(C)c(n2c(=O)c1ccc(*)cc1c2=O)c3C)c(=O)c4c5)cc6)(C(F)(F)F)C(F)(F)F)cc7
P432195	*C(=O)Nc8ccc(C(c7ccc(NC(=O)c6ccc5c(=O)n(c4ccc(c3ccc(n2c(=O)c1ccc(*)cc1c2=O)c(OC)c3)cc4OC)c(=O)c5c6)cc7)(C(F)(F)F)C(F)(F)F)cc8
P432196	*C(=O)Nc8ccc(C(c7ccc(NC(=O)c6ccc5c(=O)n(c4c(C)cc(c3cc(C)c(n2c(=O)c1ccc(*)cc1c2=O)c(C)c3)cc4C)c(=O)c5c6)cc7)(C(F)(F)F)C(F)(F)F)cc8
P432197	*C(=O)Nc%10ccc(C(c9ccc(NC(=O)c8ccc7c(=O)n(c5c(C)cc(c3cc(C)c(n2c(=O)c1ccc(*)cc1c2=O)c4ccccc34)c6ccccc56)c(=O)c7c8)cc9)(C(F)(F)F)C(F)(F)F)cc%10
P432198	*C(=O)Nc8ccc(C(c7ccc(NC(=O)c6ccc5c(=O)n(c3cccc4c(n2c(=O)c1ccc(*)cc1c2=O)cccc34)c(=O)c5c6)cc7)(C(F)(F)F)C(F)(F)F)cc8
P432199	*C(=O)Nc8cc(C(c7cc(C)c(C)c(NC(=O)c6ccc5c(=O)n(c3cccc4c(n2c(=O)c1ccc(*)cc1c2=O)cccc34)c(=O)c5c6)c7)(C(F)(F)F)C(F)(F)F)cc(C)c8C
P432251	*c4ccc(C(=O)Nc3cccc(NC(=O)c2ccc1c(=O)n(*)c(=O)c1c2)c3)cc4
P432374	*CC(=O)Nc5ccc(Oc4c(F)c(F)c(Oc3ccc(NC(=O)c2ccc1c(=O)n(*)c(=O)c1c2)cc3)c(F)c4F)cc5
P432375	*CC(=O)Nc7ccc(C6(c3ccc(NC(=O)c2ccc1c(=O)n(*)c(=O)c1c2)cc3)c4ccccc4c5ccccc56)cc7
P432376	*CC(=O)Nc8ccc(C7(c4ccc(NC(=O)Cn3c(=O)c2cc1c(=O)n(*)c(=O)c1cc2c3=O)cc4)c5ccccc5c6ccccc67)cc8
P432447	*c3ccc(NC(=O)c2ccc1c(=O)n(*)c(=O)c1c2)cc3
P432448	*c4ccc(c3ccc(NC(=O)c2ccc1c(=O)n(*)c(=O)c1c2)c(C)c3)cc4©
P432449	*c4c(C)cc(c3cc(C)c(NC(=O)c2ccc1c(=O)n(*)c(=O)c1c2)c(C)c3)cc4©
P433667	*c%13ccc(Sc%12ccc(Oc%11ccc(Sc%10ccc(n9c(=O)c8ccc(C(=O)Nc7ccc(C6(c3ccc(NC(=O)c2ccc1c(=O)n(*)c(=O)c1c2)cc3)c4ccccc4c5ccccc56)cc7)cc8c9=O)cc%10)cc%11)cc%12)cc%13
P433412	*c6ccc(C(=O)Nc5ccc(n4c(=O)c3ccc(c2ccc1c(=O)n(*)c(=O)c1c2)cc3c4=O)cc5)cc6
P433411	*c5ccc(C(=O)Nc4ccc(n3c(=O)c2cc1c(=O)n(*)c(=O)c1cc2c3=O)cc4)cc5
P400190	*NC(=O)c1cc(C(=O)Nc2ccc(c3ccc(*)c(O)c3)cc2O)ccc1
P433413	*c7ccc(C(=O)Nc6ccc(n5c(=O)c4ccc(C(=O)Oc3ccc(OC(=O)c2ccc1c(=O)n(*)c(=O)c1c2)cc3)cc4c5=O)cc6)cc7
P402129	*NC1=CC=C(NC(=O)C2=CC(C(=O)*)=C(C(=O)OCC)C=C2(C(=O)OCC))C=C1
P402349	*c5ccc(C(=O)Nc4ccc(C(=O)Nc3ccc(NC(=O)c2ccc1[nH]c(*)nc1c2)cc3)cc4)cc5
P432110	*C(=O)Nc%11cc(C(=O)c%12cc(NC(=O)c8ccc7c(=O)n(c6ccc(c4sc(c3ccc(n2c(=O)c1ccc(*)cc1c2=O)cc3)c(c%17ccccc%17)c4c5ccccc5)cc6)c(=O)c7c8)ccc%12)ccc%11
P430403	*n5c(=O)c4ccc(C(=O)Nc1cc(NC(=O)c2cc(C(=O)Nc3cc(*)ccc3)ccc2)ccc1)cc4c5=O
P430404	*n5c(=O)c4ccc(C(=O)Nc1ccc(NC(=O)c2cc(C(=O)Nc3ccc(*)cc3)ccc2)cc1)cc4c5=O
P372293	*Oc5cc(Oc1ccc(NC(=O)c2ccc(c3ccc(C(=O)Nc4ccc(*)cc4)c(C)c3)cc2C)cc1)ccc5
P373302	*c1ccc(NC(=O)c2ccc(OCCOc3ccc(C(=O)Nc5ccc4[nH]c(*)nc4c5)cc3)cc2)cc1
P372292	*Oc5ccc(Oc1ccc(NC(=O)c2ccc(c3ccc(C(=O)Nc4ccc(*)cc4)c(C)c3)cc2C)cc1)cc5
P432255	*n4c(=O)c3ccc(C(=O)c2ccc1c(=O)n(c5ccc(NC(=O)c6ccc(*)cc6)cc5)c(=O)c1c2)cc3c4=O
P432115	*C(=O)Nc%11ccc(Oc%13ccc(Oc%12ccc(NC(=O)c8ccc7c(=O)n(c6ccc(c4sc(c3ccc(n2c(=O)c1ccc(*)cc1c2=O)cc3)c(c%17ccccc%17)c4c5ccccc5)cc6)c(=O)c7c8)cc%12)cc%13)cc%11
P430108	*c%10cccc(C(=O)Nc9cc(S(=O)(=O)c6cccc(NC(=O)c5cccc(n4c(=O)c3ccc(c2ccc1c(=O)n(*)c(=O)c1c2)cc3c4=O)c5)c6)ccc9)c%10
P432107	*C(=O)Nc%11ccc(Oc%12cccc(NC(=O)c8ccc7c(=O)n(c6ccc(c4sc(c3ccc(n2c(=O)c1ccc(*)cc1c2=O)cc3)c(c%17ccccc%17)c4c5ccccc5)cc6)c(=O)c7c8)c%12)cc%11
P432116	*C(=O)Nc%11ccc(Oc%13ccc(C(C)(C)c%14ccc(Oc%12ccc(NC(=O)c8ccc7c(=O)n(c6ccc(c4sc(c3ccc(n2c(=O)c1ccc(*)cc1c2=O)cc3)c(c%17ccccc%17)c4c5ccccc5)cc6)c(=O)c7c8)cc%12)cc%14)cc%13)cc%11
P432463	*n3c(=O)c2cc1c(=O)n(c4ccc(NC(=O)c5ccc(*)cc5)c(C(=O)OCC)c4)c(=O)c1cc2c3=O
P402364	*Nc1cc(Cc2ccc(NC(=O)c3ccc(P(=O)(c4ccccc4)c5ccc(C(=O)*)cc5)cc3)cc2)ccc1
P430405	*n4c(=O)c3ccc(C(=O)c2ccc1c(=O)n(c5cc(NC(=O)c6cc(C(=O)Nc7cc(*)ccc7)ccc6)ccc5)c(=O)c1c2)cc3c4=O
P430123	*c7cccc(C(=O)Nc6ccc(NC(=O)c5cccc(n4c(=O)c3ccc(c1cccc2c(=O)n(*)c(=O)c12)cc3c4=O)c5)cc6)c7
P402069	*Nc1ccc(Cc2ccc(NC(=O)c3ccc(c4ccc(C(=O)*)c(C)c4)cc3C)cc2)cc1
P372294	*Oc5ccc(Oc6ccc(Oc1ccc(NC(=O)c2ccc(c3ccc(C(=O)Nc4ccc(*)cc4)c(C)c3)cc2C)cc1)cc6)cc5
P432106	*C(=O)Nc%11ccc(Oc%12ccc(NC(=O)c8ccc7c(=O)n(c6ccc(c4sc(c3ccc(n2c(=O)c1ccc(*)cc1c2=O)cc3)c(c%17ccccc%17)c4c5ccccc5)cc6)c(=O)c7c8)cc%12)cc%11
P432795	*n4c(=O)c3ccc(C(C(F)(F)F)(C(F)(F)F)c2ccc1c(=O)n(c9ccc(C(=O)Nc5ccc(NC(=O)c%10ccc(*)cc%10)cc5)cc9)c(=O)c1c2)cc3c4=O
P402268	*NC(=O)c1cc(C(=O)Nc2ccc(c3ccc(*)c(OC)c3)cc2OC)ccc1
P402353	*C(=O)Nc7cc(C(=O)Nc6cccc(NC(=O)c5ccc4[nH]c(c3ccc(c2nc1cc(*)ccc1[nH]2)cc3)nc4c5)c6)ccc7
P432111	*C(=O)Nc%11ccc(S(=O)(=O)c%12ccc(NC(=O)c8ccc7c(=O)n(c6ccc(c4sc(c3ccc(n2c(=O)c1ccc(*)cc1c2=O)cc3)c(c%17ccccc%17)c4c5ccccc5)cc6)c(=O)c7c8)cc%12)cc%11
P430105	*c%10cccc(C(=O)Nc9ccc(Oc8ccc(Oc6ccc(NC(=O)c5cccc(n4c(=O)c3ccc(c2ccc1c(=O)n(*)c(=O)c1c2)cc3c4=O)c5)cc6)cc8)cc9)c%10
P430107	*c%10cccc(C(=O)Nc9ccc(Oc6ccc(NC(=O)c5cccc(n4c(=O)c3ccc(c2ccc1c(=O)n(*)c(=O)c1c2)cc3c4=O)c5)cc6)cc9)c%10
P100069	*NC(=O)c1cc(C(=O)NCCCCCC*)ccc1
P402351	*C(=O)Nc6cccc(NC(=O)c5ccc4[nH]c(c3ccc(c2nc1cc(*)ccc1[nH]2)cc3)nc4c5)c6
P373017	*C(=O)c5cc(C(=O)Nc2ccc(Oc1ccc(N*)cc1)cc2)cc(NC(=O)CCn4c(=O)c3ccccc3c4=O)c5
P373303	*c1ccc(NC(=O)c2ccc(OCCOCCOc3ccc(C(=O)Nc5ccc4[nH]c(*)nc4c5)cc3)cc2)cc1
P432656	*n4c(=O)c3ccc(C(=O)Nc1cc(C#Cc2cc(*)ccc2)ccc1)cc3c4=O
P430103	*c%10cccc(C(=O)Nc9ccc(Oc8ccc(Oc7ccc(Oc6ccc(NC(=O)c5cccc(n4c(=O)c3ccc(c2ccc1c(=O)n(*)c(=O)c1c2)cc3c4=O)c5)cc6)cc7)cc8)cc9)c%10
P402071	*Nc1ccc(C(C(F)(F)F)(C(F)(F)F)c2ccc(NC(=O)c3ccc(c4ccc(C(=O)*)c(C)c4)cc3C)cc2)cc1
P430106	*c%10cccc(C(=O)Nc9ccc(Oc8cc(Oc6ccc(NC(=O)c5cccc(n4c(=O)c3ccc(c2ccc1c(=O)n(*)c(=O)c1c2)cc3c4=O)c5)cc6)ccc8)cc9)c%10
P130126	*c6cccc(C(=O)Nc5cccc(n4c(=O)c3ccc(C(=O)c2ccc1c(=O)n(*)c(=O)c1c2)cc3c4=O)c5)c6
P402356	*C(=O)Nc7cc(C(=O)Nc6cccc(NC(=O)c5ccc4[nH]c(c3cc(c2nc1cc(*)ccc1[nH]2)ccc3)nc4c5)c6)ccc7
P432109	*C(=O)Nc%11ccc(Sc%12ccc(NC(=O)c8ccc7c(=O)n(c6ccc(c4sc(c3ccc(n2c(=O)c1ccc(*)cc1c2=O)cc3)c(c%17ccccc%17)c4c5ccccc5)cc6)c(=O)c7c8)cc%12)cc%11
P430102	*c%10cccc(C(=O)Nc9ccc(Oc8ccc(c7ccc(Oc6ccc(NC(=O)c5cccc(n4c(=O)c3ccc(c2ccc1c(=O)n(*)c(=O)c1c2)cc3c4=O)c5)cc6)cc7)cc8)cc9)c%10
P430110	*c%10ccc(C(=O)Nc9cccc(Oc8ccc(S(=O)(=O)c7ccc(Oc6cccc(NC(=O)c5ccc(n4c(=O)c3ccc(c1cccc2c(=O)n(*)c(=O)c12)cc3c4=O)cc5)c6)cc7)cc8)c9)cc%10
P430101	*c%10cccc(C(=O)Nc9ccc(Oc8ccc(S(=O)(=O)c7ccc(Oc6ccc(NC(=O)c5cccc(n4c(=O)c3ccc(c2ccc1c(=O)n(*)c(=O)c1c2)cc3c4=O)c5)cc6)cc7)cc8)cc9)c%10
P402350	*c5ccc(C(=O)Nc4cccc(C(=O)Nc3cccc(NC(=O)c2ccc1[nH]c(*)nc1c2)c3)c4)cc5
P402348	*c4ccc(C(=O)Nc3cccc(NC(=O)c2ccc1[nH]c(*)nc1c2)c3)cc4
P130127	*c6cccc(C(=O)Nc5ccc(n4c(=O)c3ccc(C(=O)c2ccc1c(=O)n(*)c(=O)c1c2)cc3c4=O)cc5)c6
P432114	*C(=O)Nc%11cc(NC(=O)c8ccc7c(=O)n(c6ccc(c4sc(c3ccc(n2c(=O)c1ccc(*)cc1c2=O)cc3)c(c%17ccccc%17)c4c5ccccc5)cc6)c(=O)c7c8)ccc%11
P402354	*C(=O)Nc6cccc(NC(=O)c5ccc4[nH]c(c3cc(c2nc1cc(*)ccc1[nH]2)ccc3)nc4c5)c6
P432593	*C(=O)Nc%13ccc(Oc%12ccc(NC(=O)c%11ccc%10c(=O)n(c9ccc(Oc8ccc(C5(c4ccc(Oc3ccc(n2c(=O)c1ccc(*)cc1c2=O)cc3)cc4)CC6CC5C7CCCC67)cc8)cc9)c(=O)c%10c%11)cc%12)cc%13
P402235	*NC(=O)c1cc(C(=O)Nc2ccc(C(C(F)(F)F)(C(F)(F)F)c3ccc(*)cc3)cc2)cc(NC(=O)CCCCCn5c(=O)c4ccccc4c5=O)c1
P430406	*n5c(=O)c4ccc(C(=O)Nc1cc(NC(=O)CCCCCCCCC(=O)Nc3cc(*)ccc3)ccc1)cc4c5=O
P373308	*c1cc(NC(=O)c2ccc(OCCOCCOc3ccc(C(=O)Nc5ccc4[nH]c(*)nc4c5)cc3)cc2)ccc1
P130129	*c6cccc(C(=O)N(C)c5ccc(n4c(=O)c3ccc(C(=O)c2ccc1c(=O)n(*)c(=O)c1c2)cc3c4=O)cc5)c6
P372297	*Oc5ccc(S(=O)(=O)c6ccc(Oc1cc(NC(=O)c2ccc(c3ccc(C(=O)Nc4cccc(*)c4)c(C)c3)cc2C)ccc1)cc6)cc5
P430104	*c%10cccc(C(=O)Nc9ccc(Oc8ccc(C(C)(C)c7ccc(Oc6ccc(NC(=O)c5cccc(n4c(=O)c3ccc(c2ccc1c(=O)n(*)c(=O)c1c2)cc3c4=O)c5)cc6)cc7)cc8)cc9)c%10
P130128	*c6ccc(C(=O)Nc5cccc(n4c(=O)c3ccc(C(=O)c2ccc1c(=O)n(*)c(=O)c1c2)cc3c4=O)c5)cc6
P430371	*c%10ccc(C(=O)Nc9ccc(Oc6ccc(NC(=O)c5ccc(n4c(=O)c3ccc(C(C(F)(F)F)(C(F)(F)F)c2ccc1c(=O)n(*)c(=O)c1c2)cc3c4=O)cc5)cc6)cc9)cc%10
P430376	*c%10cccc(C(=O)Nc9ccc(NC(=O)c5cccc(n4c(=O)c3ccc(C(C(F)(F)F)(C(F)(F)F)c2ccc1c(=O)n(*)c(=O)c1c2)cc3c4=O)c5)cc9)c%10
P373018	*C(=O)c5cc(C(=O)Nc2ccc(Oc1ccc(N*)cc1)cc2)cc(NC(=O)CCCn4c(=O)c3ccccc3c4=O)c5
P402231	*NC(=O)c1cc(C(=O)Nc2ccc(Cc3ccc(*)cc3)cc2)cc(NC(=O)CCn5c(=O)c4ccccc4c5=O)c1
P373490	*c1oc(c2ccc(NC(=O)c3cc(C(=O)Nc4ccc(*)cc4)cc(NC(=O)c5ccc(OC(=O)C)cc5)c3)cc2)nn1
P372235	*OCCCCCCCOc1ccc(C(=O)Nc2ccc(c3ccc(NC(=O)c4ccc(*)cc4)c(Cl)c3)cc2Cl)cc1
P402392	*NC(=O)c4cc(NC(=O)C23CC1CC(CC(C1)C2)C3)cc(C(=O)Nc5ccc(NC(=O)c6ccc(*)cc6)cc5)c4
P373309	*c1cc(NC(=O)c2ccc(OCCOCCOCCOc3ccc(C(=O)Nc5ccc4[nH]c(*)nc4c5)cc3)cc2)ccc1
P373665	*Oc1c(C#N)c(Oc2ccc(C(=O)Nc3cc(NC(=O)c4ccc(*)cc4)ccc3)cc2)ccc1
P432802	*n4c(=O)c3ccc(C(C(F)(F)F)(C(F)(F)F)c2ccc1c(=O)n(c9cc(C(=O)Nc5ccc(c8ccc(NC(=O)c%10cc(*)ccc%10)cc8)cc5)ccc9)c(=O)c1c2)cc3c4=O
P373557	*Oc1ccc(Oc5ccc(Oc2ccc(NC(=O)c3cc(C(=O)Nc4ccc(*)cc4)cc(C(C)(C)C)c3)cc2)cc5)cc1
P402232	*NC(=O)c1cc(C(=O)Nc2ccc(Cc3ccc(*)cc3)cc2)cc(NC(=O)CCCn5c(=O)c4ccccc4c5=O)c1
P370545	*Oc1ccc(Oc2ccc(C(=O)Nc3ccc(NC(=O)c5ccc(*)cc5)cc3)cc2)cc1c4ccccc4
P373304	*c1ccc(NC(=O)c2ccc(OCCOCCOCCOc3ccc(C(=O)Nc5ccc4[nH]c(*)nc4c5)cc3)cc2)cc1
P372234	*OCCCCCCOc1ccc(C(=O)Nc2ccc(c3ccc(NC(=O)c4ccc(*)cc4)c(Cl)c3)cc2Cl)cc1
P432905	*C(=O)Nc9ccc(Oc1ccccc1c2ccccc2Oc8ccc(NC(=O)c7ccc6c(=O)n(c5cccc(n4c(=O)c3ccc(*)cc3c4=O)c5)c(=O)c6c7)cc8)cc9
P100369	*Nc1ccc(NC(=O)CCCCCCCCC(=O)*)cc1
P430415	*C(=O)Nc8ccc(Oc7cccc(NC(=O)c6ccc5c(=O)n(c4ccc(Oc3ccc(n2c(=O)c1ccc(*)cc1c2=O)cc3)cc4)c(=O)c5c6)c7)cc8
P432907	*C(=O)Nc9ccc(Oc1ccccc1c2ccccc2Oc8ccc(NC(=O)c7ccc6c(=O)n(c5c(C)ccc(n4c(=O)c3ccc(*)cc3c4=O)c5)c(=O)c6c7)cc8)cc9
P372296	*Oc5ccc(S(=O)(=O)c6ccc(Oc1ccc(NC(=O)c2ccc(c3ccc(C(=O)Nc4ccc(*)cc4)c(C)c3)cc2C)cc1)cc6)cc5
P432925	*C(=O)Nc9ccc(Oc1ccccc1c2ccccc2Oc8ccc(NC(=O)c7ccc6c(=O)n(c5ccc(Oc%10ccc(S(=O)(=O)c%11ccc(Oc%12ccc(n4c(=O)c3ccc(*)cc3c4=O)cc%12)cc%11)cc%10)cc5)c(=O)c6c7)cc8)cc9
P432803	*n4c(=O)c3ccc(C(C(F)(F)F)(C(F)(F)F)c2ccc1c(=O)n(c9cc(C(=O)Nc5ccc(NC(=O)c8ccc(NC(=O)c%10cc(*)ccc%10)cc8)cc5)ccc9)c(=O)c1c2)cc3c4=O
P432112	*C(=O)Nc%11cc(S(=O)(=O)c%12cc(NC(=O)c8ccc7c(=O)n(c6ccc(c4sc(c3ccc(n2c(=O)c1ccc(*)cc1c2=O)cc3)c(c%17ccccc%17)c4c5ccccc5)cc6)c(=O)c7c8)ccc%12)ccc%11
P373491	*c1oc(c2ccc(Oc6ccc(NC(=O)c3cc(C(=O)Nc4ccc(Oc7ccc(*)cc7)cc4)cc(NC(=O)c5ccc(OC(=O)C)cc5)c3)cc6)cc2)nn1
P432913	*C(=O)Nc9ccc(Oc1ccccc1c2ccccc2Oc8ccc(NC(=O)c7ccc6c(=O)n(c5ccc(Oc%10cc(n4c(=O)c3ccc(*)cc3c4=O)ccc%10)cc5)c(=O)c6c7)cc8)cc9
P372239	*OCCCCCCCCCCCCOc1ccc(C(=O)Nc2ccc(c3ccc(NC(=O)c4ccc(*)cc4)c(Cl)c3)cc2Cl)cc1
P432923	*C(=O)Nc9ccc(Oc1ccccc1c2ccccc2Oc8ccc(NC(=O)c7ccc6c(=O)n(c5ccc(Oc%10ccc(C(C)(C)c%11ccc(Oc%12ccc(n4c(=O)c3ccc(*)cc3c4=O)cc%12)cc%11)cc%10)cc5)c(=O)c6c7)cc8)cc9
P372298	*Oc5ccc(C(C)(C)c6ccc(Oc1ccc(NC(=O)c2ccc(c3ccc(C(=O)Nc4ccc(*)cc4)c(C)c3)cc2C)cc1)cc6)cc5
P432911	*C(=O)Nc9ccc(Oc1ccccc1c2ccccc2Oc8ccc(NC(=O)c7ccc6c(=O)n(c5ccc(Oc%10ccc(n4c(=O)c3ccc(*)cc3c4=O)cc%10)cc5)c(=O)c6c7)cc8)cc9
P432912	*C(=O)Nc9ccc(Oc8ccc(c7ccc(Oc6ccc(NC(=O)c5ccc4c(=O)n(c3ccc(Oc%10ccc(n2c(=O)c1ccc(*)cc1c2=O)cc%10)cc3)c(=O)c4c5)cc6)cc7)cc8)cc9
P070702	*Oc1ccc(C(=O)Nc2cc(SCCC#N)c(NC(=O)c3ccc(*)cc3)cc2SCCC#N)cc1
P432800	*n4c(=O)c3ccc(C(C(F)(F)F)(C(F)(F)F)c2ccc1c(=O)n(c9ccc(C(=O)Nc5ccc(Oc6ccccc6(Oc8ccc(NC(=O)c%10ccc(*)cc%10)cc8))cc5)cc9)c(=O)c1c2)cc3c4=O
P432799	*n4c(=O)c3ccc(C(C(F)(F)F)(C(F)(F)F)c2ccc1c(=O)n(c9ccc(C(=O)Nc5ccc(Oc6cccc(Oc8ccc(NC(=O)c%10ccc(*)cc%10)cc8)c6)cc5)cc9)c(=O)c1c2)cc3c4=O
P430375	*c%10cccc(C(=O)Nc9ccc(Oc6ccc(NC(=O)c5cccc(n4c(=O)c3ccc(C(C(F)(F)F)(C(F)(F)F)c2ccc1c(=O)n(*)c(=O)c1c2)cc3c4=O)c5)cc6)cc9)c%10
P432798	*n4c(=O)c3ccc(C(C(F)(F)F)(C(F)(F)F)c2ccc1c(=O)n(c9ccc(C(=O)Nc5ccc(Oc6ccc(Oc8ccc(NC(=O)c%10ccc(*)cc%10)cc8)cc6)cc5)cc9)c(=O)c1c2)cc3c4=O
P373712	*Oc5ccc(NC(=O)c6cc(C(=O)Nc%10ccc(*)cc%10)cc(NC(=O)C89CC7CC(CC(C7)C8)C9)c6)cc5
P432804	*n4c(=O)c3ccc(C(C(F)(F)F)(C(F)(F)F)c2ccc1c(=O)n(c9cc(C(=O)Nc5ccc(Oc6ccc(Oc8ccc(NC(=O)c%10cc(*)ccc%10)cc8)cc6)cc5)ccc9)c(=O)c1c2)cc3c4=O
P402233	*NC(=O)c1cc(C(=O)Nc2ccc(C(C(F)(F)F)(C(F)(F)F)c3ccc(*)cc3)cc2)cc(NC(=O)CCCn5c(=O)c4ccccc4c5=O)c1
P373666	*Oc1c(C#N)c(Oc2ccc(C(=O)Nc3ccc(Oc5ccc(NC(=O)c4ccc(*)cc4)cc5)cc3)cc2)ccc1
P372236	*OCCCCCCCCOc1ccc(C(=O)Nc2ccc(c3ccc(NC(=O)c4ccc(*)cc4)c(Cl)c3)cc2Cl)cc1
P074400	*Oc1ccc(Oc2ccc(NC(=O)c3ccc(Oc4ccc(Oc5ccc(C(=O)Nc6ccc(*)cc6)cc5)cc4C)cc3)cc2)cc1
P373492	*c1oc(c2ccc(Oc6cc(NC(=O)c3cc(C(=O)Nc4cc(Oc7ccc(*)cc7)ccc4)cc(NC(=O)c5ccc(OC(=O)C)cc5)c3)ccc6)cc2)nn1
P432906	*C(=O)Nc9ccc(Oc8ccc(c7ccc(Oc6ccc(NC(=O)c5ccc4c(=O)n(c3cccc(n2c(=O)c1ccc(*)cc1c2=O)c3)c(=O)c4c5)cc6)cc7)cc8)cc9
P430454	*C(=O)Nc%11ccc(Oc9ccc(Oc%10ccc(Oc%12ccc(NC(=O)c8ccc7c(=O)n(c6ccc(Oc5ccc4ccc(Oc3ccc(n2c(=O)c1ccc(*)cc1c2=O)cc3)cc4c5)cc6)c(=O)c7c8)cc%12)cc%10)cc9)cc%11
P373713	*Oc4ccc(C23CC1CC(CC(C1)C2)C3)c(Oc5ccc(NC(=O)c6cc(C(=O)Nc%10ccc(*)cc%10)cc(NC(=O)C89CC7CC(CC(C7)C8)C9)c6)cc5)c4
P432597	*C(=O)Nc%15ccc(Oc%14ccc(c%13ccc(Oc%12ccc(NC(=O)c%11ccc%10c(=O)n(c9ccc(Oc8ccc(C5(c4ccc(Oc3ccc(n2c(=O)c1ccc(*)cc1c2=O)cc3)cc4)CC6CC5C7CCCC67)cc8)cc9)c(=O)c%10c%11)cc%12)cc%13C)c(C)c%14)cc%15
P402234	*NC(=O)c1cc(C(=O)Nc2ccc(Cc3ccc(*)cc3)cc2)cc(NC(=O)CCCCCn5c(=O)c4ccccc4c5=O)c1
P432808	*n4c(=O)c3ccc(C(C(F)(F)F)(C(F)(F)F)c2ccc1c(=O)n(c9cc(C(=O)Nc5ccc(Oc6ccc(C(C)(C)c%11ccc(Oc8ccc(NC(=O)c%10cc(*)ccc%10)cc8)cc%11)cc6)cc5)ccc9)c(=O)c1c2)cc3c4=O
P430458	*C(=O)Nc%11ccc(Oc9ccc(C(C)(C)c%10ccc(Oc%12ccc(NC(=O)c8ccc7c(=O)n(c6ccc(Oc5ccc4ccc(Oc3ccc(n2c(=O)c1ccc(*)cc1c2=O)cc3)cc4c5)cc6)c(=O)c7c8)cc%12)cc%10)cc9)cc%11
P432596	*C(=O)Nc%14ccc(Oc%13cc(C(C)(C)C)c(Oc%12ccc(NC(=O)c%11ccc%10c(=O)n(c9ccc(Oc8ccc(C5(c4ccc(Oc3ccc(n2c(=O)c1ccc(*)cc1c2=O)cc3)cc4)CC6CC5C7CCCC67)cc8)cc9)c(=O)c%10c%11)cc%12)cc%13C(C)(C)C)cc%14
P402393	c1ccc3c(c1)C(c4ccc(*)cc4)(c5ccc(NC(=O)c6cc(C(=O)N*)cc(NC(=O)C89CC7CC(CC(C7)C8)C9)c6)cc5)c2ccccc23
P432598	*C(=O)Nc%15ccc(Oc%14ccc(C(C(F)(F)F)(C(F)(F)F)c%13ccc(Oc%12ccc(NC(=O)c%11ccc%10c(=O)n(c9ccc(Oc8ccc(C5(c4ccc(Oc3ccc(n2c(=O)c1ccc(*)cc1c2=O)cc3)cc4)CC6CC5C7CCCC67)cc8)cc9)c(=O)c%10c%11)cc%12)cc%13)cc%14)cc%15
P432805	*n4c(=O)c3ccc(C(C(F)(F)F)(C(F)(F)F)c2ccc1c(=O)n(c9cc(C(=O)Nc5ccc(Oc6cccc(Oc8ccc(NC(=O)c%10cc(*)ccc%10)cc8)c6)cc5)ccc9)c(=O)c1c2)cc3c4=O
P372385	*Oc8ccc(C6(c5ccc(Oc4ccc(NC(=O)c3ccc(c2ccc(C(=O)Nc1ccc(*)cc1)cc2)cc3)cc4)cc5)CC7CCC6C7)cc8
P372387	*Oc8ccc(C6(c5ccc(Oc4ccc(NC(=O)c3ccc(C(=O)Nc1ccc(*)cc1)cc3)cc4)cc5)CC7CCC6C7)cc8
P372388	*Oc8ccc(C6(c5ccc(Oc4ccc(NC(=O)c3cc(C(=O)Nc1ccc(*)cc1)ccc3)cc4)cc5)CC7CCC6C7)cc8
P372506	*OC1=CC=C(C(C(F)(F)(F))(C(F)(F)(F))C2=CC=C(OC3=CC=C(NC(=O)C4=CC(C(C(F)(F)(F))(C(F)(F)(F))C5=CC(C(=O)NC6=CC=C(*)C=C6)=C(C(=O)O)C=C5)=CC=C4(C(=O)O))C=C3)C=C2)C=C1
P373646	*c7ccc(C(=O)Nc6ccc(NC(=O)c5ccc(Oc3ccc(c1nn(*)c(=O)c2ccccc12)c4ccccc34)cc5)cc6)cc7
P074403	*Oc1ccc(Oc2ccc(C(=O)Nc3ccc(Oc4ccc(NC(=O)c5ccc(*)cc5)cc4)cc3)cc2)cc1c6ccccc6
P432108	*C(=O)Nc%11ccc(Cc%12ccc(NC(=O)c8ccc7c(=O)n(c6ccc(c4sc(c3ccc(n2c(=O)c1ccc(*)cc1c2=O)cc3)c(c%17ccccc%17)c4c5ccccc5)cc6)c(=O)c7c8)cc%12)cc%11
P130357	*c%13ccc(Oc%11cccc%12c(Oc%10ccc(n9c(=O)c8ccc(C(=O)Nc7ccc(c5sc(c3ccc(NC(=O)c2ccc1c(=O)n(*)c(=O)c1c2)cc3)c(c4ccccc4)c5c6ccccc6)cc7)cc8c9=O)cc%10)cccc%11%12)cc%13
P372237	*OCCCCCCCCCOc1ccc(C(=O)Nc2ccc(c3ccc(NC(=O)c4ccc(*)cc4)c(Cl)c3)cc2Cl)cc1
P430420	*C(=O)Nc9ccc(Oc8ccc(Oc7ccc(NC(=O)c6ccc5c(=O)n(c4ccc(S(=O)(=O)c3ccc(n2c(=O)c1ccc(*)cc1c2=O)cc3)cc4)c(=O)c5c6)cc7)cc8)cc9
P432809	*n4c(=O)c3ccc(C(C(F)(F)F)(C(F)(F)F)c2ccc1c(=O)n(c9cc(C(=O)Nc5ccc(Oc6ccc(C(C(F)(F)F)(C(F)(F)F)c%11ccc(Oc8ccc(NC(=O)c%10cc(*)ccc%10)cc8)cc%11)cc6)cc5)ccc9)c(=O)c1c2)cc3c4=O
P432595	*C(=O)Nc%14ccc(Oc%13ccc(Oc%12ccc(NC(=O)c%11ccc%10c(=O)n(c9ccc(Oc8ccc(C5(c4ccc(Oc3ccc(n2c(=O)c1ccc(*)cc1c2=O)cc3)cc4)CC6CC5C7CCCC67)cc8)cc9)c(=O)c%10c%11)cc%12)cc%13C(C)(C)C)cc%14
P432599	*C(=O)Nc%15ccc(Oc%14c(C)cc(C(C)(C)c%13cc(C)c(Oc%12ccc(NC(=O)c%11ccc%10c(=O)n(c9ccc(Oc8ccc(C5(c4ccc(Oc3ccc(n2c(=O)c1ccc(*)cc1c2=O)cc3)cc4)CC6CC5C7CCCC67)cc8)cc9)c(=O)c%10c%11)cc%12)c(C)c%13)cc%14C)cc%15
P432806	*n4c(=O)c3ccc(C(C(F)(F)F)(C(F)(F)F)c2ccc1c(=O)n(c9cc(C(=O)Nc5ccc(Oc6ccccc6(Oc8ccc(NC(=O)c%10cc(*)ccc%10)cc8))cc5)ccc9)c(=O)c1c2)cc3c4=O
P432807	*n4c(=O)c3ccc(C(C(F)(F)F)(C(F)(F)F)c2ccc1c(=O)n(c9cc(C(=O)Nc5ccc(Oc6ccc(c%11ccc(Oc8ccc(NC(=O)c%10cc(*)ccc%10)cc8)cc%11)cc6)cc5)ccc9)c(=O)c1c2)cc3c4=O
P074470	*Oc1ccc(C(C(F)(F)F)(C(F)(F)F)c2ccc(Oc3ccc(NC(=O)c4ccc(C(=O)Nc5ccc(*)cc5)cc4)cc3)cc2)cc1
P430374	*c%10ccc(C(=O)Nc%11ccc(Oc%12ccc(C(C)(C)c9ccc(Oc6ccc(NC(=O)c5ccc(n4c(=O)c3ccc(C(C(F)(F)F)(C(F)(F)F)c2ccc1c(=O)n(*)c(=O)c1c2)cc3c4=O)cc5)cc6)cc9)cc%12)cc%11)cc%10
P373306	*c1ccc(NC(=O)c2ccc(OCCOCCOCCOCCOCCOc3ccc(C(=O)Nc5ccc4[nH]c(*)nc4c5)cc3)cc2)cc1
P432908	*C(=O)Nc9ccc(Oc8ccc(c7ccc(Oc6ccc(NC(=O)c5ccc4c(=O)n(c3c(C)ccc(n2c(=O)c1ccc(*)cc1c2=O)c3)c(=O)c4c5)cc6)cc7)cc8)cc9
P370543	*Oc1ccc(Oc2ccc(C(=O)Nc3ccc(Oc4ccc(NC(=O)c5ccc(*)cc5)cc4)cc3)cc2)cc1C
P432126	*C(=O)Nc%13ccc(C%12(c9ccc(NC(=O)c8ccc7c(=O)n(c6ccc(Oc4cccc5c(Oc3ccc(n2c(=O)c1ccc(*)cc1c2=O)cc3)cccc45)cc6)c(=O)c7c8)cc9)c%10ccccc%10c%11ccccc%11%12)cc%13
P432691	*n4c(=O)c3ccc(C(C(F)(F)F)(C(F)(F)F)c2ccc1c(=O)n(c9ccc(C(=O)Nc5ccc(Oc6ccc(c7ccc(Oc8ccc(NC(=O)c%10ccc(*)cc%10)cc8)cc7)cc6)cc5)cc9)c(=O)c1c2)cc3c4=O
P373311	*c1cc(NC(=O)c2ccc(OCCOCCOCCOCCOCCOc3ccc(C(=O)Nc5ccc4[nH]c(*)nc4c5)cc3)cc2)ccc1
P430142	*C(=O)Nc%11ccc(Oc%10ccc(C9(c7ccc(Oc6ccc(NC(=O)c5ccc4c(=O)n(c3c(C)ccc(n2c(=O)c1ccc(*)cc1c2=O)c3)c(=O)c4c5)cc6)cc7)NC(=O)c8ccccc89)cc%10)cc%11
P372389	*Oc8ccc(C6(c5ccc(Oc4ccc(NC(=O)c3cc(C(=O)Nc1ccc(*)cc1)cc(C(C)(C)C)c3)cc4)cc5)CC7CCC6C7)cc8
P373019	*C(=O)c5cc(C(=O)Nc2ccc(Oc1ccc(N*)cc1)cc2)cc(NC(=O)CCCCCn4c(=O)c3ccccc3c4=O)c5
P373305	*c1ccc(NC(=O)c2ccc(OCCOCCOCCOCCOc3ccc(C(=O)Nc5ccc4[nH]c(*)nc4c5)cc3)cc2)cc1
P432801	*n4c(=O)c3ccc(C(C(F)(F)F)(C(F)(F)F)c2ccc1c(=O)n(c9ccc(C(=O)Nc5ccc(Oc6ccc(C(C(F)(F)F)(C(F)(F)F)c7ccc(Oc8ccc(NC(=O)c%10ccc(*)cc%10)cc8)cc7)cc6)cc5)cc9)c(=O)c1c2)cc3c4=O
P372386	*Oc8ccc(C6(c5ccc(Oc4ccc(NC(=O)c3ccc(S(=O)(=O)c2ccc(C(=O)Nc1ccc(*)cc1)cc2)cc3)cc4)cc5)CC7CCC6C7)cc8
P402236	*NC(=O)c1cc(C(=O)Nc2ccc(Cc3ccc(*)cc3)cc2)cc(NC(=O)CCCCCCCCCCn5c(=O)c4ccccc4c5=O)c1
P074405	*Oc1ccc(Oc2ccc(C(=O)Nc3ccc(Oc4ccc(Oc5ccc(NC(=O)c7ccc(*)cc7)cc5)cc4)cc3)cc2)cc1c6ccccc6
P130354	*c%12ccc(Oc%10cccc%11c(Oc9ccc(n8c(=O)c7ccc(C(=O)Nc6ccc(Oc5ccc(C(c4ccc(Oc3ccc(NC(=O)c2ccc1c(=O)n(*)c(=O)c1c2)cc3)cc4)(C)C)cc5)cc6)cc7c8=O)cc9)cccc%10%11)cc%12
P373649	*c7ccc(C(=O)Nc8ccc(Oc9ccc(Oc6ccc(NC(=O)c5ccc(Oc3ccc(c1nn(*)c(=O)c2ccccc12)c4ccccc34)cc5)cc6C(F)(F)F)cc9)c(C(F)(F)F)c8)cc7
P432924	*C(=O)Nc9ccc(Oc8ccc(c7ccc(Oc6ccc(NC(=O)c5ccc4c(=O)n(c3ccc(Oc%10ccc(C(C)(C)c%11ccc(Oc%12ccc(n2c(=O)c1ccc(*)cc1c2=O)cc%12)cc%11)cc%10)cc3)c(=O)c4c5)cc6)cc7)cc8)cc9
P370544	*Oc1ccc(Oc2ccc(C(=O)Nc3ccc(Cc4ccc(NC(=O)c5ccc(*)cc5)cc4)cc3)cc2)cc1C
P430140	*C(=O)Nc%11ccc(Oc%10ccc(C9(c7ccc(Oc6ccc(NC(=O)c5ccc4c(=O)n(c3cccc(n2c(=O)c1ccc(*)cc1c2=O)c3)c(=O)c4c5)cc6)cc7)NC(=O)c8ccccc89)cc%10)cc%11
P074404	*Oc1ccc(Oc2ccc(C(=O)Nc3ccc(Cc4ccc(NC(=O)c5ccc(*)cc5)cc4)cc3)cc2)cc1c6ccccc6
P432909	*C(=O)Nc9ccc(Oc1ccccc1c2ccccc2Oc8ccc(NC(=O)c7ccc6c(=O)n(c5ccc(Cc%10ccc(n4c(=O)c3ccc(*)cc3c4=O)cc%10)cc5)c(=O)c6c7)cc8)cc9
P430450	*C(=O)Nc9cccc(Oc%10ccc(NC(=O)c8ccc7c(=O)n(c6ccc(Oc5ccc4ccc(Oc3ccc(n2c(=O)c1ccc(*)cc1c2=O)cc3)cc4c5)cc6)c(=O)c7c8)cc%10)c9
P430143	*C(=O)Nc%11ccc(Oc%10ccc(C9(c7ccc(Oc6ccc(NC(=O)c5ccc4c(=O)n(c%12ccc(Cc3ccc(n2c(=O)c1ccc(*)cc1c2=O)cc3)cc%12)c(=O)c4c5)cc6)cc7)NC(=O)c8ccccc89)cc%10)cc%11
P430138	*C(=O)Nc%11ccc(Oc%10ccc(C9(c7ccc(Oc6ccc(NC(=O)c5ccc4c(=O)n(c3ccc(n2c(=O)c1ccc(*)cc1c2=O)cc3)c(=O)c4c5)cc6)cc7)NC(=O)c8ccccc89)cc%10)cc%11
P430421	*C(=O)Nc8ccc(Oc7ccc(NC(=O)c6ccc5c(=O)n(C4CCC(CC3CCC(n2c(=O)c1ccc(*)cc1c2=O)CC3)CC4)c(=O)c5c6)cc7)cc8
P130346	*c9ccc(Oc7cccc8c(Oc6ccc(n5c(=O)c4ccc(C(=O)Nc3cccc(NC(=O)c2ccc1c(=O)n(*)c(=O)c1c2)c3)cc4c5=O)cc6)cccc78)cc9
P370406	*Oc4cccc5ccc(Oc3ccc(NC(=O)c2cccc(C(=O)Nc1ccc(*)cc1)c2)cc3)cc45
P430144	*C(=O)Nc%11ccc(Oc%10ccc(C9(c7ccc(Oc6ccc(NC(=O)c5ccc4c(=O)n(c%12ccc(Oc3ccc(n2c(=O)c1ccc(*)cc1c2=O)cc3)cc%12)c(=O)c4c5)cc6)cc7)NC(=O)c8ccccc89)cc%10)cc%11
P074437	*Oc1ccc(C(C)(C)c2ccc(C(C)(C)c3ccc(Oc4ccc(C(=O)Nc5cc(NC(=O)c6ccc(*)cc6)ccc5)cc4)cc3)cc2)cc1
P130353	*c%10ccc(Oc8cccc9c(Oc7ccc(n6c(=O)c5ccc(C(=O)Nc4ccc(C(c3ccc(NC(=O)c2ccc1c(=O)n(*)c(=O)c1c2)cc3)(C(F)(F)F)C(F)(F)F)cc4)cc5c6=O)cc7)cccc89)cc%10
P373667	*Oc1c(C#N)c(Oc2ccc(C(=O)Nc3ccc(Cc5ccc(NC(=O)c4ccc(*)cc4)cc5)cc3)cc2)ccc1
P430145	*C(=O)Nc%11ccc(Oc%10ccc(C9(c7ccc(Oc6ccc(NC(=O)c5ccc4c(=O)n(c%12ccc(Oc3cccc(n2c(=O)c1ccc(*)cc1c2=O)c3)cc%12)c(=O)c4c5)cc6)cc7)NC(=O)c8ccccc89)cc%10)cc%11
P430151	*C(=O)Nc%16ccc(Oc%15ccc(C%14(c%12ccc(Oc%11ccc(NC(=O)c%10ccc9c(=O)n(c8ccc(Oc7ccc(C6(c4ccc(Oc3ccc(n2c(=O)c1ccc(*)cc1c2=O)cc3)cc4)NC(=O)c5ccccc56)cc7)cc8)c(=O)c9c%10)cc%11)cc%12)NC(=O)c%13ccccc%13%14)cc%15)cc%16
P402391	*NC(=O)c4cc(NC(=O)C23CC1CC(CC(C1)C2)C3)cc(C(=O)Nc5ccc(C(C(F)(F)F)(C(F)(F)F)c6ccc(*)cc6)cc5)c4
P373020	*C(=O)c5cc(C(=O)Nc2ccc(Oc1ccc(N*)cc1)cc2)cc(NC(=O)CCCCCCCCCCn4c(=O)c3ccccc3c4=O)c5
P372384	*Oc8ccc(C6(c5ccc(Oc4ccc(NC(=O)c3ccc2cc(C(=O)Nc1ccc(*)cc1)ccc2c3)cc4)cc5)CC7CCC6C7)cc8
P430147	*C(=O)Nc%11ccc(Oc%10ccc(C9(c7ccc(Oc6ccc(NC(=O)c5ccc4c(=O)n(c%12ccc(Oc%13ccc(Oc3ccc(n2c(=O)c1ccc(*)cc1c2=O)cc3)cc%13)cc%12)c(=O)c4c5)cc6)cc7)NC(=O)c8ccccc89)cc%10)cc%11
P370415	*Oc4cccc5ccc(Oc3ccc(NC(=O)c2ccc(Oc6ccccc6Oc7ccc(C(=O)Nc1ccc(*)cc1)cc7)cc2)cc3)cc45
P430005	O(c1ccc(n5c(=O)c4ccc(*)cc4c5=O)cc1)(c2ccc(n7c(=O)c6cc(C(=O)Nc3ccc(Oc8ccc(NC(=O)*)cc8)cc3)ccc6c7=O)cc2)
P074406	*Oc1ccc(Oc2ccc(C(=O)Nc3ccc(Oc4ccc(c8ccc(Oc5ccc(NC(=O)c7ccc(*)cc7)cc5)cc8)cc4)cc3)cc2)cc1c6ccccc6
P372795	*Oc1ccc(C(=O)Nc2cc(C(O)Cc3ccc(NC(=O)c4ccc(*)cc4)cc3)ccc2)cc1
P373647	*c7ccc(C(=O)Nc8ccc(Oc6ccc(NC(=O)c5ccc(Oc3ccc(c1nn(*)c(=O)c2ccccc12)c4ccccc34)cc5)cc6)cc8)cc7
P430460	*C(=O)Nc%11ccc(Oc9ccc%10ccc(Oc%12ccc(NC(=O)c8ccc7c(=O)n(c6ccc(Oc5ccc4ccc(Oc3ccc(n2c(=O)c1ccc(*)cc1c2=O)cc3)cc4c5)cc6)c(=O)c7c8)cc%12)cc%10c9)cc%11
P430456	*C(=O)Nc9ccc(C(C(F)(F)F)(C(F)(F)F)c%10ccc(NC(=O)c8ccc7c(=O)n(c6ccc(Oc5ccc4ccc(Oc3ccc(n2c(=O)c1ccc(*)cc1c2=O)cc3)cc4c5)cc6)c(=O)c7c8)cc%10)cc9
P430490	*C(=O)Nc%11ccc(c9sc(c%12ccc(NC(=O)c8ccc7c(=O)n(c6ccc(Oc5ccc4ccc(Oc3ccc(n2c(=O)c1ccc(*)cc1c2=O)cc3)cc4c5)cc6)c(=O)c7c8)cc%12)c(c%14ccccc%14)c9c%13ccccc%13)cc%11
P402243	*NC(=O)c1ccc(C(=O)Nc2cc(C(O)Cc3ccc(*)cc3)ccc2)cc1
P373558	*OCCCCCCOc2ccc(NC(=O)c3cc(C(=O)Nc4ccc(*)cc4)cc(C(C)(C)C)c3)cc2
P074446	*Oc1ccc(C(C)(C)c2cc(C(C)(C)c3ccc(Oc4ccc(C(=O)Nc5ccc(NC(=O)c6ccc(*)cc6)cc5)cc4)cc3)ccc2)cc1
P430002	*c5ccc(C(=O)Nc4cccc(n3c(=O)c2cc1c(=O)n(*)c(=O)c1cc2c3=O)c4)cc5
P372238	*OCCCCCCCCCCOc1ccc(C(=O)Nc2ccc(c3ccc(NC(=O)c4ccc(*)cc4)c(Cl)c3)cc2Cl)cc1
P430141	*C(=O)Nc%11cccc(NC(=O)c%10ccc9c(=O)n(c8ccc(Oc7ccc(C6(c4ccc(Oc3ccc(n2c(=O)c1ccc(*)cc1c2=O)cc3)cc4)NC(=O)c5ccccc56)cc7)cc8)c(=O)c9c%10)c%11
P430149	*C(=O)Nc%11ccc(Oc%10ccc(C9(c7ccc(Oc6ccc(NC(=O)c5ccc4c(=O)n(c%12ccc(Oc%13ccc(Oc3ccc(n2c(=O)c1ccc(*)cc1c2=O)cc3)cc%13C)cc%12)c(=O)c4c5)cc6)cc7)NC(=O)c8ccccc89)cc%10)cc%11
P430158	*C(=O)Nc%14ccc(Oc%13ccc(S(=O)(=O)c%12ccc(Oc%11ccc(NC(=O)c%10ccc9c(=O)n(c8ccc(Oc7ccc(C6(c4ccc(Oc3ccc(n2c(=O)c1ccc(*)cc1c2=O)cc3)cc4)NC(=O)c5ccccc56)cc7)cc8)c(=O)c9c%10)cc%11)cc%12)cc%13)cc%14
P370407	*Oc4cccc5ccc(Oc3ccc(NC(=O)c2cc(C(C)(C)C)cc(C(=O)Nc1ccc(*)cc1)c2)cc3)cc45
P430152	*C(=O)N(c%12ccc(Cc%11ccc(NC(=O)c%10ccc9c(=O)n(c8ccc(Oc7ccc(C6(c4ccc(Oc3ccc(n2c(=O)c1ccc(*)cc1c2=O)cc3)cc4)NC(=O)c5ccccc56)cc7)cc8)c(=O)c9c%10)cc%11)cc%12)
P430155	*C(=O)N(c%12ccc(Sc%11ccc(NC(=O)c%10ccc9c(=O)n(c8ccc(Oc7ccc(C6(c4ccc(Oc3ccc(n2c(=O)c1ccc(*)cc1c2=O)cc3)cc4)NC(=O)c5ccccc56)cc7)cc8)c(=O)c9c%10)cc%11)cc%12)
P130356	*c%12ccc(Oc%10cccc%11c(Oc9ccc(n8c(=O)c7ccc(C(=O)Nc6ccc(Oc5ccc(S(c4ccc(Oc3ccc(NC(=O)c2ccc1c(=O)n(*)c(=O)c1c2)cc3)cc4)(=O)(=O))cc5)cc6)cc7c8=O)cc9)cccc%10%11)cc%12
P074407	*Oc1ccc(Oc2ccc(C(=O)Nc3ccc(Oc4ccc(S(=O)(=O)c8ccc(Oc5ccc(NC(=O)c7ccc(*)cc7)cc5)cc8)cc4)cc3)cc2)cc1c6ccccc6
P372514	*c%10ccc(C(=O)c9ccc(n8nc(c1ccccc1)c7ccc(Oc4ccc3c(c2ccccc2)nn(*)c(=O)c3c4)cc7c8=O)cc9)cc%10
P100141	*NC(=O)c1ccc(C(=O)NCC(C)(C)CC(C)CC*)cc1
P130355	*c%12ccc(Oc%10cccc%11c(Oc9ccc(n8c(=O)c7ccc(C(=O)Nc6ccc(Oc5ccc(C(c4ccc(Oc3ccc(NC(=O)c2ccc1c(=O)n(*)c(=O)c1c2)cc3)cc4)(C(F)(F)F)C(F)(F)F)cc5)cc6)cc7c8=O)cc9)cccc%10%11)cc%12
P430419	*C(=O)Nc8ccc(Oc7ccc(NC(=O)c6ccc5c(=O)n(c4ccc(Cc3ccc(n2c(=O)c1ccc(*)cc1c2=O)cc3)cc4)c(=O)c5c6)cc7)cc8
P074444	*Oc1ccc(C(C)(C)c2ccc(C(C)(C)c3ccc(Oc4ccc(C(=O)Nc5ccc(Oc7ccc(S(=O)(=O)c9ccc(Oc8ccc(NC(=O)c6ccc(*)cc6)cc8)cc9)cc7)cc5)cc4)cc3)cc2)cc1
P373556	*Oc1ccc(S(=O)(=O)c5ccc(Oc2ccc(NC(=O)c3cc(C(=O)Nc4ccc(*)cc4)cc(C(C)(C)C)c3)cc2)cc5)cc1
P430153	*C(=O)N(c%12ccc(Oc%11ccc(NC(=O)c%10ccc9c(=O)n(c8ccc(Oc7ccc(C6(c4ccc(Oc3ccc(n2c(=O)c1ccc(*)cc1c2=O)cc3)cc4)NC(=O)c5ccccc56)cc7)cc8)c(=O)c9c%10)cc%11)cc%12)
P430488	*C(=O)Nc8ccc(S(=O)(=O)c7cccc(NC(=O)c6ccc5c(=O)n(CCCCCC(n2c(=O)c1ccc(*)cc1c2=O))c(=O)c5c6)c7)cc8
P130050	*C(=O)Nc8ccc(Oc7ccc(NC(=O)c6ccc5c(=O)n(c4ccc(S(=O)(=O)c3ccc(n2c(=O)c1ccc(*)cc1c2=O)cc3)cc4)c(=O)c5c6)cc7)cc8
P074439	*Oc1ccc(C(C)(C)c2ccc(C(C)(C)c3ccc(Oc4ccc(C(=O)Nc5cc(Oc7ccc(NC(=O)c6ccc(*)cc6)cc7)ccc5)cc4)cc3)cc2)cc1
P370412	*Oc4cccc5ccc(Oc3ccc(NC(=O)c2ccc(C(C(F)(F)F)(C(F)(F)F)c6ccc(C(=O)Nc1ccc(*)cc1)cc6)cc2)cc3)cc45
P370421	*Oc4cccc5ccc(Oc3ccc(NC(=O)c2ccc(Oc6ccc(C(C)(C)c8cc(C(C)(C)c9ccc(Oc7ccc(C(=O)Nc1ccc(*)cc1)cc7)cc9)ccc8)cc6)cc2)cc3)cc45
P370417	*Oc4cccc5ccc(Oc3ccc(NC(=O)c2ccc(Oc6ccc(C(C)(c9ccccc9)c8ccc(Oc7ccc(C(=O)Nc1ccc(*)cc1)cc7)cc8)cc6)cc2)cc3)cc45
P370416	*Oc4cccc5ccc(Oc3ccc(NC(=O)c2ccc(Oc6ccc(S(=O)(=O)c8ccc(Oc7ccc(C(=O)Nc1ccc(*)cc1)cc7)cc8)cc6)cc2)cc3)cc45
P430150	*C(=O)Nc%11ccc(Oc%10ccc(C9(c7ccc(Oc6ccc(NC(=O)c5ccc4c(=O)n(c%12ccc(Oc%13ccc(S(=O)(=O)c%14ccc(Oc3ccc(n2c(=O)c1ccc(*)cc1c2=O)cc3)cc%14)cc%13)cc%12)c(=O)c4c5)cc6)cc7)NC(=O)c8ccccc89)cc%10)cc%11
P430451	*C(=O)Nc9ccc(Sc%10ccc(NC(=O)c8ccc7c(=O)n(c6ccc(Oc5ccc4ccc(Oc3ccc(n2c(=O)c1ccc(*)cc1c2=O)cc3)cc4c5)cc6)c(=O)c7c8)cc%10)cc9
P373648	*c7ccc(C(=O)Nc8ccc(Oc9ccc(Oc6ccc(NC(=O)c5ccc(Oc3ccc(c1nn(*)c(=O)c2ccccc12)c4ccccc34)cc5)cc6)cc9)cc8)cc7
P430457	*C(=O)Nc%11ccc(Oc9ccc(C(C(F)(F)F)(C(F)(F)F)c%10ccc(Oc%12ccc(NC(=O)c8ccc7c(=O)n(c6ccc(Oc5ccc4ccc(Oc3ccc(n2c(=O)c1ccc(*)cc1c2=O)cc3)cc4c5)cc6)c(=O)c7c8)cc%12)cc%10)cc9)cc%11
P402132	*c8ccc(S(=O)(=O)c7ccc(n6nc(c1ccccc1)c5ccc(c4ccc3c(c2ccccc2)nn(*)c(=O)c3c4)cc5c6=O)cc7)cc8
P074447	*Oc1ccc(C(C)(C)c2cc(C(C)(C)c3ccc(Oc4ccc(C(=O)Nc5cc(NC(=O)c6ccc(*)cc6)ccc5)cc4)cc3)ccc2)cc1
P074442	*Oc1ccc(C(C)(C)c2ccc(C(C)(C)c3ccc(Oc4ccc(C(=O)Nc5ccc(Oc7ccc(C(C)(C)c9ccc(Oc8ccc(NC(=O)c6ccc(*)cc6)cc8)cc9)cc7)cc5)cc4)cc3)cc2)cc1
P373668	*Oc1c(C#N)c(Oc2ccc(C(=O)Nc3ccc(S(=O)(=O)c5ccc(NC(=O)c4ccc(*)cc4)cc5)cc3)cc2)ccc1
P074399	*Oc1ccc(Oc2ccc(C(=O)Nc3ccc(Oc4ccc(S(=O)(=O)c5ccc(Oc6ccc(NC(=O)c7ccc(*)cc7)cc6)cc5)cc4)cc3)cc2)cc1
P392105	*OC(=O)CCC(=O)Oc1ccc(CC(C(=O)OCC)NC(=O)CCc2ccc(*)cc2)cc1
P074402	*Oc1ccc(Oc2ccc(C(=O)Nc3ccc(Oc4ccc(S(=O)(=O)c5ccc(Oc6ccc(NC(=O)c7ccc(*)cc7)cc6)cc5)cc4)cc3)cc2)cc1C
P430148	*C(=O)Nc%11ccc(Oc%10ccc(C9(c7ccc(Oc6ccc(NC(=O)c5ccc4c(=O)n(c%12ccc(Oc%13cccc(Oc3ccc(n2c(=O)c1ccc(*)cc1c2=O)cc3)c%13)cc%12)c(=O)c4c5)cc6)cc7)NC(=O)c8ccccc89)cc%10)cc%11
P430156	*C(=O)Nc%13ccc(Oc%12ccc(Oc%11ccc(NC(=O)c%10ccc9c(=O)n(c8ccc(Oc7ccc(C6(c4ccc(Oc3ccc(n2c(=O)c1ccc(*)cc1c2=O)cc3)cc4)NC(=O)c5ccccc56)cc7)cc8)c(=O)c9c%10)cc%11)cc%12)cc%13
P430459	*C(=O)Nc%11ccc(Oc9ccc(S(=O)(=O)c%10ccc(Oc%12ccc(NC(=O)c8ccc7c(=O)n(c6ccc(Oc5ccc4ccc(Oc3ccc(n2c(=O)c1ccc(*)cc1c2=O)cc3)cc4c5)cc6)c(=O)c7c8)cc%12)cc%10)cc9)cc%11
P430157	*C(=O)Nc%13ccc(Oc%12cc(Oc%11ccc(NC(=O)c%10ccc9c(=O)n(c8ccc(Oc7ccc(C6(c4ccc(Oc3ccc(n2c(=O)c1ccc(*)cc1c2=O)cc3)cc4)NC(=O)c5ccccc56)cc7)cc8)c(=O)c9c%10)cc%11)ccc%12)cc%13
P074445	*Oc1ccc(C(C)(C)c2ccc(C(C)(C)c3ccc(Oc4ccc(C(=O)Nc5ccc(Oc7ccc(C(C(F)(F)F)(C(F)(F)F)c9ccc(Oc8ccc(NC(=O)c6ccc(*)cc6)cc8)cc9)cc7)cc5)cc4)cc3)cc2)cc1
P074438	*Oc1ccc(C(C)(C)c2ccc(C(C)(C)c3ccc(Oc4ccc(C(=O)Nc5ccc(Oc7ccc(NC(=O)c6ccc(*)cc6)cc7)cc5)cc4)cc3)cc2)cc1
P370341	*Oc5ccc4ccc(Oc3ccc(C(=O)Nc2cccc(Oc6ccc(NC(=O)c1ccc(*)cc1)cc6)c2)cc3)cc4c5
P074440	*Oc1ccc(C(C)(C)c2ccc(C(C)(C)c3ccc(Oc4ccc(C(=O)Nc5ccc(Cc7ccc(NC(=O)c6ccc(*)cc6)cc7)cc5)cc4)cc3)cc2)cc1
P074441	*Oc1ccc(C(C)(C)c2ccc(C(C)(C)c3ccc(Oc4ccc(C(=O)Nc5ccc(Oc7ccc(Oc8ccc(NC(=O)c6ccc(*)cc6)cc8)cc7)cc5)cc4)cc3)cc2)cc1
P430146	*C(=O)Nc%11ccc(Oc%10ccc(C9(c7ccc(Oc6ccc(NC(=O)c5ccc4c(=O)n(c%12ccc(Sc3ccc(n2c(=O)c1ccc(*)cc1c2=O)cc3)cc%12)c(=O)c4c5)cc6)cc7)NC(=O)c8ccccc89)cc%10)cc%11
P392106	*OC(=O)CCC(=O)Oc1ccc(CC(C(=O)OCCCC)NC(=O)CCc2ccc(*)cc2)cc1
P372512	*c%10ccc(S(=O)(=O)c9ccc(n8nc(c1ccccc1)c7ccc(Oc4ccc3c(c2ccccc2)nn(*)c(=O)c3c4)cc7c8=O)cc9)cc%10
P392068	*OC(=O)CCCCC(=O)Oc1ccc(CC(C(=O)OCC)NC(=O)CCc2ccc(*)cc2)cc1
P430448	*C(=O)Nc9cccc(NC(=O)c8ccc7c(=O)n(c6ccc(Oc5ccc4ccc(Oc3ccc(n2c(=O)c1ccc(*)cc1c2=O)cc3)cc4c5)cc6)c(=O)c7c8)c9
P074443	*Oc1ccc(C(C)(C)c2ccc(C(C)(C)c3ccc(Oc4ccc(C(=O)Nc5ccc(Oc7ccc(c9ccc(Oc8ccc(NC(=O)c6ccc(*)cc6)cc8)cc9)cc7)cc5)cc4)cc3)cc2)cc1
P074448	*Oc1ccc(C(C)(C)c2cc(C(C)(C)c3ccc(Oc4ccc(C(=O)Nc5ccc(Oc7ccc(NC(=O)c6ccc(*)cc6)cc7)cc5)cc4)cc3)ccc2)cc1
P370348	*Oc5ccc4ccc(Oc3ccc(C(=O)Nc2ccc(Oc7ccc(C(C)(C)c6ccc(C(C)(C)c9ccc(Oc8ccc(NC(=O)c1ccc(*)cc1)cc8)cc9)cc6)cc7)cc2)cc3)cc4c5
P430154	*C(=O)N(c%12ccc(Oc%11cccc(NC(=O)c%10ccc9c(=O)n(c8ccc(Oc7ccc(C6(c4ccc(Oc3ccc(n2c(=O)c1ccc(*)cc1c2=O)cc3)cc4)NC(=O)c5ccccc56)cc7)cc8)c(=O)c9c%10)c%11)cc%12)
P074455	*Oc1ccc(C(C)(C)c2cc(C(C)(C)c3ccc(Oc4ccc(C(=O)Nc5ccc(Oc7ccc(C(C(F)(F)F)(C(F)(F)F)c9ccc(Oc8ccc(NC(=O)c6ccc(*)cc6)cc8)cc9)cc7)cc5)cc4)cc3)ccc2)cc1
P074454	*Oc1ccc(C(C)(C)c2cc(C(C)(C)c3ccc(Oc4ccc(C(=O)Nc5ccc(Oc7ccc(S(=O)(=O)c9ccc(Oc8ccc(NC(=O)c6ccc(*)cc6)cc8)cc9)cc7)cc5)cc4)cc3)ccc2)cc1
P074453	*Oc1ccc(C(C)(C)c2cc(C(C)(C)c3ccc(Oc4ccc(C(=O)Nc5ccc(Oc7ccc(c9ccc(Oc8ccc(NC(=O)c6ccc(*)cc6)cc8)cc9)cc7)cc5)cc4)cc3)ccc2)cc1
P392108	*OC(=O)CCCCC(=O)Oc1ccc(CC(C(=O)OCCCC)NC(=O)CCc2ccc(*)cc2)cc1
P392113	*OC(=O)CCCCCCCCC(=O)Oc1ccc(CC(C(=O)OCC)NC(=O)CCc2ccc(*)cc2)cc1
P372513	*c%10ccc(S(=O)(=O)c9ccc(n8nc(c1ccccc1)c7ccc(c6ccc(C(C)(C)c5ccc(c4ccc3c(c2ccccc2)nn(*)c(=O)c3c4)cc5)cc6)cc7c8=O)cc9)cc%10
P392107	*OC(=O)CCC(=O)Oc1ccc(CC(C(=O)OCCCCCCCC)NC(=O)CCc2ccc(*)cc2)cc1
P392071	*OC(=O)CCC(=O)Oc1ccc(CC(C(=O)OCCCCCC)NC(=O)CCc2ccc(*)cc2)cc1
P370347	*Oc5ccc4ccc(Oc3ccc(C(=O)Nc2ccc(Oc7ccc(C(C(F)(F)F)(C(F)(F)F)c6ccc(Oc8ccc(NC(=O)c1ccc(*)cc1)cc8)cc6)cc7)cc2)cc3)cc4c5
P370344	*Oc5ccc4ccc(Oc3ccc(C(=O)Nc2ccc(Oc7ccc(C(C)(C)c6ccc(Oc8ccc(NC(=O)c1ccc(*)cc1)cc8)cc6)cc7)cc2)cc3)cc4c5
P074451	*Oc1ccc(C(C)(C)c2cc(C(C)(C)c3ccc(Oc4ccc(C(=O)Nc5ccc(Oc7ccc(Oc8ccc(NC(=O)c6ccc(*)cc6)cc8)cc7)cc5)cc4)cc3)ccc2)cc1
P074452	*Oc1ccc(C(C)(C)c2cc(C(C)(C)c3ccc(Oc4ccc(C(=O)Nc5ccc(Oc7ccc(C(C)(C)c9ccc(Oc8ccc(NC(=O)c6ccc(*)cc6)cc8)cc9)cc7)cc5)cc4)cc3)ccc2)cc1
P370346	*Oc5ccc4ccc(Oc3ccc(C(=O)Nc2ccc(Oc7ccc(C(c9ccccc9)(C)c6ccc(Oc8ccc(NC(=O)c1ccc(*)cc1)cc8)cc6)cc7)cc2)cc3)cc4c5
P370343	*Oc5ccc4ccc(Oc3ccc(C(=O)Nc2ccc(C(C)(C)c7ccc(C(C)(C)c6ccc(NC(=O)c1ccc(*)cc1)cc6)cc7)cc2)cc3)cc4c5
P370338	*Oc5ccc4ccc(Oc3ccc(C(=O)Nc2cccc(NC(=O)c1ccc(*)cc1)c2)cc3)cc4c5
P392109	*OC(=O)CCCCCCC(=O)Oc1ccc(CC(C(=O)OCC)NC(=O)CCc2ccc(*)cc2)cc1
P373656	*Oc1ccc(C(C)(C)c2ccc(Oc3ccc(c4ccc(NC(=O)c5cc(C(=O)Nc6ccc(c7ccc(*)c(C(F)(F)F)c7)cc6)cc(C(C)(C)C)c5)cc4)cc3(C(F)(F)F))cc2)cc1
P373653	*Oc1ccc(NC(=O)c2cc(C(=O)Nc3ccc(*)cc3)cc(C(C)(C)C)c2)cc1
P373555	*Oc1ccc(Oc2ccc(NC(=O)c3cc(C(=O)Nc4ccc(*)cc4)cc(C(C)(C)C)c3)cc2)cc1
P373655	*Oc1ccc(C(C(F)(F)F)(C(F)(F)F)c2ccc(Oc3ccc(c4ccc(NC(=O)c5cc(C(=O)Nc6ccc(c7ccc(*)c(C(F)(F)F)c7)cc6)cc(C(C)(C)C)c5)cc4)cc3(C(F)(F)F))cc2)cc1
P373654	c1ccc3c(c1)C(c4ccc(O*)cc4)(c5ccc(Oc6ccc(c7ccc(NC(=O)c8cc(C(=O)Nc9ccc(c%10ccc(*)c(C(F)(F)F)c%10)cc9)cc(C(C)(C)C)c8)cc7)cc6C(F)(F)F)cc5)c2ccccc23
P074450	*Oc1ccc(C(C)(C)c2cc(C(C)(C)c3ccc(Oc4ccc(C(=O)Nc5ccc(Cc7ccc(NC(=O)c6ccc(*)cc6)cc7)cc5)cc4)cc3)ccc2)cc1
P074449	*Oc1ccc(C(C)(C)c2cc(C(C)(C)c3ccc(Oc4ccc(C(=O)Nc5cc(Oc7ccc(NC(=O)c6ccc(*)cc6)cc7)ccc5)cc4)cc3)ccc2)cc1
P392110	*OC(=O)CCCCCCC(=O)Oc1ccc(CC(C(=O)OCCCC)NC(=O)CCc2ccc(*)cc2)cc1
P070574	*Oc1cc(NC(=O)CCCCC(=O)Nc2ccc(*)cc2)ccc1
P402249	*NC(=O)c1ccc%10cc(C(=O)Nc2ccc(C(P5(=O)Oc3ccccc3c4ccccc45)(P8(=O)Oc6ccccc6c7ccccc78)c9ccc(*)cc9)cc2)ccc%10c1
P402150	*S(=O)(=O)c1ccc(NC(=O)c2cc(C(=O)Nc3ccc(*)cc3)ccc2)cc1
P402245	*NC(=O)c1ccc(C(=O)Nc2ccc(C(P5(=O)Oc3ccccc3c4ccccc45)(P8(=O)Oc6ccccc6c7ccccc78)c9ccc(*)cc9)cc2)cc1
P402244	*NC(=O)c1cc(C(=O)Nc2ccc(C(P5(=O)Oc3ccccc3c4ccccc45)(P8(=O)Oc6ccccc6c7ccccc78)c9ccc(*)cc9)cc2)ccc1
P402246	*NC(=O)c1ccc(C(C(F)(F)F)(C(F)(F)F)c%10ccc(C(=O)Nc2ccc(C(P5(=O)Oc3ccccc3c4ccccc45)(P8(=O)Oc6ccccc6c7ccccc78)c9ccc(*)cc9)cc2)cc%10)cc1
P402247	*NC(=O)c1cc(C(=O)Nc2ccc(C(P5(=O)Oc3ccccc3c4ccccc45)(P8(=O)Oc6ccccc6c7ccccc78)c9ccc(*)cc9)cc2)cc(C(C)(C)C)c1
P402248	*NC(=O)c1ccc(c%10ccc(C(=O)Nc2ccc(C(P5(=O)Oc3ccccc3c4ccccc45)(P8(=O)Oc6ccccc6c7ccccc78)c9ccc(*)cc9)cc2)cc%10)cc1
P373026	*Cc%10ccc(C(=O)Nc9ccc(C(c2ccc(NC(=O)c1ccc(*)cc1)cc2)(P5(=O)Oc3ccccc3c4ccccc45)P8(=O)Oc6ccccc6c7ccccc78)cc9)cc%10
P392069	*OC(=O)CCCCC(=O)Oc1ccc(CC(C(=O)OCCCCCC)NC(=O)CCc2ccc(*)cc2)cc1
P100822	*NC(=O)CNC(=O)CCCCC(=O)NCCCCCC*
P100163	*S(=O)(=O)c1ccc(NC(=O)CCCCCCCCC(=O)Nc2ccc(*)cc2)cc1
P432678	*n4c(=O)c3ccc(C(C(F)(F)F)(C(F)(F)F)c2ccc1c(=O)n(CC(=O)Nc5ccc(Oc6ccc(c9oc(c7ccc(Oc8ccc(NC(=O)C*)cc8)cc7)nn9)cc6)cc5)c(=O)c1c2)cc3c4=O
P370381	*c8ccc(Oc7ccc(NC(=O)c6cc(C(=O)Nc3ccc(Oc2ccc(c1nnc(*)o1)cc2)cc3)cc(n5c(=O)c4ccccc4c5=O)c6)cc7)cc8
P370382	*c8ccc(Oc7cccc(NC(=O)c6cc(C(=O)Nc3cc(Oc2ccc(c1nnc(*)o1)cc2)ccc3)cc(n5c(=O)c4ccccc4c5=O)c6)c7)cc8
P392114	*OC(=O)CCCCCCCCC(=O)Oc1ccc(CC(C(=O)OCCCC)NC(=O)CCc2ccc(*)cc2)cc1
P370385	*c8ccc(Oc7cccc(NC(=O)c6cc(C(=O)Nc3cc(Oc2ccc(c1nnc(*)o1)cc2)ccc3)cc(n5c(=O)c4c(Cl)c(Cl)c(Cl)c(Cl)c4c5=O)c6)c7)cc8
P432673	*n4c(=O)c3ccc(C(C(F)(F)F)(C(F)(F)F)c2ccc1c(=O)n(CC(=O)Nc5ccc(Oc6ccc(C(C)(C)c7ccc(Oc8ccc(NC(=O)C*)cc8)cc7)cc6)cc5)c(=O)c1c2)cc3c4=O
P432675	*CC(=O)Nc%14ccc(Oc%13ccc%12nc(c1ccccc1)c(c%11ccc(Oc%10ccc(c8nc7cc(Oc6ccc(NC(=O)Cn5c(=O)c4ccc(C(c3ccc2c(=O)n(*)c(=O)c2c3)(C(F)(F)F)C(F)(F)F)cc4c5=O)cc6)ccc7nc8c9ccccc9)cc%10)cc%11)nc%12c%13)cc%14
P370384	*c8ccc(Oc7ccc(NC(=O)c6cc(C(=O)Nc3ccc(Oc2ccc(c1nnc(*)o1)cc2)cc3)cc(n5c(=O)c4c(Cl)c(Cl)c(Cl)c(Cl)c4c5=O)c6)cc7)cc8
P432669	*n4c(=O)c3ccc(C(C(F)(F)F)(C(F)(F)F)c2ccc1c(=O)n(CC(=O)Nc5ccc(Oc6ccc(Oc7ccc(NC(=O)C*)cc7)cc6)cc5)c(=O)c1c2)cc3c4=O
P392070	*OC(=O)CCCCC(=O)Oc1ccc(CC(C(=O)OCCCCCCCC)NC(=O)CCc2ccc(*)cc2)cc1
P432674	*CC(=O)Nc%14ccc(Oc%13ccc%12nc(c1ccccc1)c(c%11ccc(c8nc7cc(Oc6ccc(NC(=O)Cn5c(=O)c4ccc(C(c3ccc2c(=O)n(*)c(=O)c2c3)(C(F)(F)F)C(F)(F)F)cc4c5=O)cc6)ccc7nc8c9ccccc9)cc%11)nc%12c%13)cc%14
P402422	*NCCCCCCNC(=O)CCCCCCCC1C(CCCCCCCC)C(CCCCCC)C=CC1CCCCCCCC(=O)*
P432672	*n4c(=O)c3ccc(C(C(F)(F)F)(C(F)(F)F)c2ccc1c(=O)n(CC(=O)Nc5ccc(Oc6ccc(S(=O)(=O)c7ccc(Oc8ccc(NC(=O)C*)cc8)cc7)cc6)cc5)c(=O)c1c2)cc3c4=O
P392072	*OC(=O)CCCCCCCCC(=O)Oc1ccc(CC(C(=O)OCCCCCC)NC(=O)CCc2ccc(*)cc2)cc1
P070170	*CC(=O)NCCCCCCNC(=O)CO*
P070181	*CCCNC(=O)CCCCC(=O)NCCCO*
P070208	*CC(=O)NCCCCCCNC(=O)Cc1ccc(O*)cc1
P070209	*CC(=O)NCCCCCCNC(=O)CCc1ccc(O*)cc1
P070210	*CC(=O)NCCCCCCNC(=O)COc1ccc(O*)cc1
P070211	*CCCNC(=O)c1ccc(C(=O)NCCCO*)cc1
P070214	*CCCCC(=O)NCc1ccc(CNC(=O)CCCCO*)cc1
P070218	*CCC(=O)NCc1cc(C)c(CNC(=O)CCO*)cc1C
P070229	*Oc1ccc(C(=O)NCC(C)(C)CCCNC(=O)c2ccc(*)cc2)cc1
P070442	*CCC(=O)NCc1c(C)c(C)c(CNC(=O)CCO*)c(C)c1C
P070574	*Oc1cccc(NC(=O)CCCCC(=O)Nc2ccc(*)cc2)c1
P070575	*Oc1ccc(NC(=O)CCCCC(=O)Nc2ccc(*)cc2)cc1
P070576	*Oc1cccc(NC(=O)CCCCCCCC(=O)Nc2ccc(*)cc2)c1
P070577	*Oc1ccc(NC(=O)CCCCCCCC(=O)Nc2ccc(*)cc2)cc1
P070578	*Oc1cccc(NC(=O)CCCCCCCCCCC(=O)Nc2ccc(*)cc2)c1
P070579	*Oc1ccc(NC(=O)CCCCCCCCCCC(=O)Nc2ccc(*)cc2)cc1
P070583	*Oc1cccc(NC(=O)CCCCCC(=O)Nc2ccc(*)cc2)c1
P070584	*Oc1ccc(NC(=O)CCCCCC(=O)Nc2ccc(*)cc2)cc1
P070585	*Oc1cccc(NC(=O)CCCCCCCCC(=O)Nc2ccc(*)cc2)c1
P070586	*Oc1ccc(NC(=O)CCCCCCCCC(=O)Nc2ccc(*)cc2)cc1
P070587	*Oc1cccc(NC(=O)CCCCCCC(=O)Nc2ccc(*)cc2)c1
P070588	*Oc1ccc(NC(=O)CCCCCCC(=O)Nc2ccc(*)cc2)cc1
P070589	*Oc1cccc(NC(=O)CCCCCCCCCC(=O)Nc2ccc(*)cc2)c1
P070590	*Oc1ccc(NC(=O)CCCCCCCCCC(=O)Nc2ccc(*)cc2)cc1
P070646	*Oc1ccc(NC(=O)c2cc(C(=O)Nc3ccc(*)cc3)c(C(=O)O)cc2C(=O)O)cc1
P070702	*Oc1ccc(C(=O)Nc2cc(SCCC#N)c(NC(=O)c3ccc(*)cc3)cc2SCCC#N)cc1
P070721	*Oc1ccc(C(c2ccc(Oc3ccc(C(=O)Nc4ccc(NC(=O)c5ccc(*)cc5)cc4)cc3)cc2)(C(F)(F)F)C(F)(F)F)cc1
P070722	*Oc1ccc(C(C)(C)c2ccc(Oc3ccc(C(=O)Nc4ccc(NC(=O)c5ccc(*)cc5)cc4)cc3)cc2)cc1
P070723	*Oc1ccc(C(c2ccccc2)(c2ccccc2)c2ccc(Oc3ccc(C(=O)Nc4ccc(NC(=O)c5ccc(*)cc5)cc4)cc3)cc2)cc1
P070724	*Oc1ccc(C(C)(C)c2ccc(Oc3ccc(C(=O)Nc4cccc(NC(=O)c5ccc(*)cc5)c4)cc3)cc2)cc1
P070725	*Oc1ccc(C(C)(C)c2ccc(Oc3ccc(C(=O)Nc4ccc(-c5ccc(NC(=O)c6ccc(*)cc6)cc5C(F)(F)F)c(C(F)(F)F)c4)cc3)cc2)cc1
P070726	*Oc1ccc(C(c2ccc(Oc3ccc(C(=O)Nc4ccc(-c5ccc(NC(=O)c6ccc(*)cc6)cc5C(F)(F)F)c(C(F)(F)F)c4)cc3)cc2)(C(F)(F)F)C(F)(F)F)cc1
P074245	*Oc1ccc(NC(=O)c2cc(C(=O)Nc3ccc(*)cc3)cc(C(F)(F)C(F)(F)C(F)(F)C(F)(F)F)c2)cc1
P074246	*Oc1cccc(NC(=O)c2cc(C(=O)Nc3ccc(*)cc3)cc(C(F)(F)C(F)(F)C(F)(F)C(F)(F)F)c2)c1
P074247	*Oc1ccc(NC(=O)c2cc(C(=O)Nc3ccc(*)cc3)cc(C(F)(F)C(F)(F)C(F)(F)C(F)(F)C(F)(F)C(F)(F)C(F)(F)C(F)(F)F)c2)cc1
P074248	*Oc1cccc(NC(=O)c2cc(C(=O)Nc3ccc(*)cc3)cc(C(F)(F)C(F)(F)C(F)(F)C(F)(F)C(F)(F)C(F)(F)C(F)(F)C(F)(F)F)c2)c1
P074249	*Oc1cccc(NC(=O)c2cccc(C(=O)Nc3ccc(*)cc3)c2)c1
P074292	*Oc1cccc(NC(=O)c2ccc(C(=O)c3cccc(C(=O)Nc4ccc(*)cc4)c3)cc2)c1
P074307	*Oc1ccc(NC(=O)/C=C/c2ccc(/C=C/C(=O)Nc3ccc(*)cc3)cc2)cc1
P074310	*Oc1ccc(NC(=O)c2ccc(Oc3ccc(C(=O)Nc4ccc(*)cc4)cc3)cc2)cc1
P074311	*Oc1ccc(Oc2ccc(NC(=O)c3ccc(Oc4ccc(Oc5ccc(C(=O)Nc6ccc(*)cc6)cc5)cc4)cc3)cc2)cc1
P074312	*Oc1ccc(Oc2ccc(NC(=O)c3ccc(Oc4ccc(Oc5ccc(C(=O)Nc6ccc(*)cc6)cc5)cc4C)cc3)cc2)cc1C
P074313	*Oc1ccc(Oc2ccc(NC(=O)c3ccc(Oc4ccc(Oc5ccc(C(=O)Nc6ccc(*)cc6)cc5)cc4-c4ccccc4)cc3)cc2)cc1-c1ccccc1
P074314	*Oc1cccc(Oc2ccc(NC(=O)c3ccc(Oc4cccc(Oc5ccc(C(=O)Nc6ccc(*)cc6)cc5)c4)cc3)cc2)c1
P074315	*Oc1cccc(Oc2cccc(NC(=O)c3cccc(Oc4cccc(Oc5cccc(C(=O)Nc6cccc(*)c6)c5)c4)c3)c2)c1
P074373	*Oc1ccc(C(=O)Nc2ccc(Cc3ccc(NC(=O)c4ccc(Oc5ccc(C(=O)c6ccc(S(=O)(=O)c7ccc(C(=O)c8ccc(*)cc8)cc7)cc6)cc5)cc4)cc3)cc2)cc1
P074374	*Oc1ccc(C(=O)Nc2ccc(S(=O)(=O)c3ccc(NC(=O)c4ccc(Oc5ccc(C(=O)c6ccc(S(=O)(=O)c7ccc(C(=O)c8ccc(*)cc8)cc7)cc6)cc5)cc4)cc3)cc2)cc1
P074377	*Oc1c(C)c(C)c(NC(=O)c2ccc(C(=O)Nc3ccc(*)cc3)cc2)c(C)c1C
P074379	*Oc1c(C)c(C)c(Oc2ccc(NC(=O)c3ccc(C(=O)Nc4ccc(*)cc4)cc3)cc2)c(C)c1C
P074398	*Oc1ccc(Oc2ccc(C(=O)Nc3ccc(Cc4ccc(NC(=O)c5ccc(*)cc5)cc4)cc3)cc2)cc1
P074399	*Oc1ccc(Oc2ccc(C(=O)Nc3ccc(Oc4ccc(S(=O)(=O)c5ccc(Oc6ccc(NC(=O)c7ccc(*)cc7)cc6)cc5)cc4)cc3)cc2)cc1
P074400	*Oc1ccc(Oc2ccc(NC(=O)c3ccc(Oc4ccc(Oc5ccc(C(=O)Nc6ccc(*)cc6)cc5)cc4C)cc3)cc2)cc1
P074401	*Oc1ccc(Oc2ccc(C(=O)Nc3ccc(Oc4ccc(-c5ccc(Oc6ccc(NC(=O)c7ccc(*)cc7)cc6)cc5)cc4)cc3)cc2)cc1C
P074402	*Oc1ccc(Oc2ccc(C(=O)Nc3ccc(Oc4ccc(S(=O)(=O)c5ccc(Oc6ccc(NC(=O)c7ccc(*)cc7)cc6)cc5)cc4)cc3)cc2)cc1C
P074403	*Oc1ccc(Oc2ccc(C(=O)Nc3ccc(Oc4ccc(NC(=O)c5ccc(*)cc5)cc4)cc3)cc2)cc1-c1ccccc1
P074404	*Oc1ccc(Oc2ccc(C(=O)Nc3ccc(Cc4ccc(NC(=O)c5ccc(*)cc5)cc4)cc3)cc2)cc1-c1ccccc1
P074405	*Oc1ccc(Oc2ccc(NC(=O)c3ccc(Oc4ccc(Oc5ccc(C(=O)Nc6ccc(*)cc6)cc5)cc4-c4ccccc4)cc3)cc2)cc1
P074406	*Oc1ccc(Oc2ccc(C(=O)Nc3ccc(Oc4ccc(-c5ccc(Oc6ccc(NC(=O)c7ccc(*)cc7)cc6)cc5)cc4)cc3)cc2)cc1-c1ccccc1
P074407	*Oc1ccc(Oc2ccc(C(=O)Nc3ccc(Oc4ccc(S(=O)(=O)c5ccc(Oc6ccc(NC(=O)c7ccc(*)cc7)cc6)cc5)cc4)cc3)cc2)cc1-c1ccccc1
P074436	*Oc1ccc(C(C)(C)c2ccc(C(C)(C)c3ccc(Oc4ccc(C(=O)Nc5ccc(NC(=O)c6ccc(*)cc6)cc5)cc4)cc3)cc2)cc1
P074437	*Oc1ccc(C(C)(C)c2ccc(C(C)(C)c3ccc(Oc4ccc(C(=O)Nc5cccc(NC(=O)c6ccc(*)cc6)c5)cc4)cc3)cc2)cc1
P074438	*Oc1ccc(NC(=O)c2ccc(Oc3ccc(C(C)(C)c4ccc(C(C)(C)c5ccc(Oc6ccc(C(=O)Nc7ccc(*)cc7)cc6)cc5)cc4)cc3)cc2)cc1
P074439	*Oc1cccc(NC(=O)c2ccc(Oc3ccc(C(C)(C)c4ccc(C(C)(C)c5ccc(Oc6ccc(C(=O)Nc7ccc(*)cc7)cc6)cc5)cc4)cc3)cc2)c1
P074440	*Oc1ccc(C(C)(C)c2ccc(C(C)(C)c3ccc(Oc4ccc(C(=O)Nc5ccc(Cc6ccc(NC(=O)c7ccc(*)cc7)cc6)cc5)cc4)cc3)cc2)cc1
P074441	*Oc1ccc(Oc2ccc(NC(=O)c3ccc(Oc4ccc(C(C)(C)c5ccc(C(C)(C)c6ccc(Oc7ccc(C(=O)Nc8ccc(*)cc8)cc7)cc6)cc5)cc4)cc3)cc2)cc1
P074442	*Oc1ccc(NC(=O)c2ccc(Oc3ccc(C(C)(C)c4ccc(C(C)(C)c5ccc(Oc6ccc(C(=O)Nc7ccc(Oc8ccc(C(C)(C)c9ccc(*)cc9)cc8)cc7)cc6)cc5)cc4)cc3)cc2)cc1
P074443	*Oc1ccc(NC(=O)c2ccc(Oc3ccc(C(C)(C)c4ccc(C(C)(C)c5ccc(Oc6ccc(C(=O)Nc7ccc(Oc8ccc(-c9ccc(*)cc9)cc8)cc7)cc6)cc5)cc4)cc3)cc2)cc1
P074444	*Oc1ccc(S(=O)(=O)c2ccc(Oc3ccc(NC(=O)c4ccc(Oc5ccc(C(C)(C)c6ccc(C(C)(C)c7ccc(Oc8ccc(C(=O)Nc9ccc(*)cc9)cc8)cc7)cc6)cc5)cc4)cc3)cc2)cc1
P074445	*Oc1ccc(NC(=O)c2ccc(Oc3ccc(C(C)(C)c4ccc(C(C)(C)c5ccc(Oc6ccc(C(=O)Nc7ccc(Oc8ccc(C(c9ccc(*)cc9)(C(F)(F)F)C(F)(F)F)cc8)cc7)cc6)cc5)cc4)cc3)cc2)cc1
P074446	*Oc1ccc(C(C)(C)c2cccc(C(C)(C)c3ccc(Oc4ccc(C(=O)Nc5ccc(NC(=O)c6ccc(*)cc6)cc5)cc4)cc3)c2)cc1
P074447	*Oc1ccc(C(C)(C)c2cccc(C(C)(C)c3ccc(Oc4ccc(C(=O)Nc5cccc(NC(=O)c6ccc(*)cc6)c5)cc4)cc3)c2)cc1
P074448	*Oc1ccc(NC(=O)c2ccc(Oc3ccc(C(C)(C)c4cccc(C(C)(C)c5ccc(Oc6ccc(C(=O)Nc7ccc(*)cc7)cc6)cc5)c4)cc3)cc2)cc1
P074449	*Oc1cccc(NC(=O)c2ccc(Oc3ccc(C(C)(C)c4cccc(C(C)(C)c5ccc(Oc6ccc(C(=O)Nc7ccc(*)cc7)cc6)cc5)c4)cc3)cc2)c1
P074450	*Oc1ccc(C(C)(C)c2cccc(C(C)(C)c3ccc(Oc4ccc(C(=O)Nc5ccc(Cc6ccc(NC(=O)c7ccc(*)cc7)cc6)cc5)cc4)cc3)c2)cc1
P074451	*Oc1ccc(Oc2ccc(NC(=O)c3ccc(Oc4ccc(C(C)(C)c5cccc(C(C)(C)c6ccc(Oc7ccc(C(=O)Nc8ccc(*)cc8)cc7)cc6)c5)cc4)cc3)cc2)cc1
P074452	*Oc1ccc(NC(=O)c2ccc(Oc3ccc(C(C)(C)c4cccc(C(C)(C)c5ccc(Oc6ccc(C(=O)Nc7ccc(Oc8ccc(C(C)(C)c9ccc(*)cc9)cc8)cc7)cc6)cc5)c4)cc3)cc2)cc1
P074453	*Oc1ccc(NC(=O)c2ccc(Oc3ccc(C(C)(C)c4cccc(C(C)(C)c5ccc(Oc6ccc(C(=O)Nc7ccc(Oc8ccc(-c9ccc(*)cc9)cc8)cc7)cc6)cc5)c4)cc3)cc2)cc1
P074454	*Oc1ccc(S(=O)(=O)c2ccc(Oc3ccc(NC(=O)c4ccc(Oc5ccc(C(C)(C)c6cccc(C(C)(C)c7ccc(Oc8ccc(C(=O)Nc9ccc(*)cc9)cc8)cc7)c6)cc5)cc4)cc3)cc2)cc1
P074455	*Oc1ccc(NC(=O)c2ccc(Oc3ccc(C(C)(C)c4cccc(C(C)(C)c5ccc(Oc6ccc(C(=O)Nc7ccc(Oc8ccc(C(c9ccc(*)cc9)(C(F)(F)F)C(F)(F)F)cc8)cc7)cc6)cc5)c4)cc3)cc2)cc1
P074466	*Oc1ccc(NC(=O)c2cccc(C(=O)Nc3ccc(Oc4ccc(C(c5ccc(*)cc5)(C(F)(F)F)C(F)(F)F)cc4)cc3)c2)cc1
P074467	*Oc1ccc(NC(=O)c2cc(C(=O)Nc3ccc(Oc4ccc(C(c5ccc(*)cc5)(C(F)(F)F)C(F)(F)F)cc4)cc3)cc(C(C)(C)C)c2)cc1
P074468	*Oc1ccc(NC(=O)c2ccc(S(=O)(=O)c3ccc(C(=O)Nc4ccc(Oc5ccc(C(c6ccc(*)cc6)(C(F)(F)F)C(F)(F)F)cc5)cc4)cc3)cc2)cc1
P074469	*Oc1ccc(NC(=O)c2cc(C(=O)Nc3ccc(Oc4ccc(C(c5ccc(*)cc5)(C(F)(F)F)C(F)(F)F)cc4)cc3)cc([N+](=O)[O-])c2)cc1
P074470	*Oc1ccc(NC(=O)c2ccc(C(=O)Nc3ccc(Oc4ccc(C(c5ccc(*)cc5)(C(F)(F)F)C(F)(F)F)cc4)cc3)cc2)cc1
P074471	*Oc1ccc(NC(=O)c2ccc(P(=O)(c3ccccc3)c3ccc(C(=O)Nc4ccc(*)cc4)cc3)cc2)cc1
P074473	*Oc1cccc(NC(=O)c2ccc(P(=O)(c3ccccc3)c3ccc(C(=O)Nc4cccc(Oc5ccc(P(=O)(c6ccccc6)c6ccc(*)cc6)cc5)c4)cc3)cc2)c1
P074474	*Oc1ccc(NC(=O)c2ccc(P(=O)(c3ccccc3)c3ccc(C(=O)Nc4ccc(Oc5ccc(P(=O)(c6ccccc6)c6ccc(*)cc6)cc5)cc4)cc3)cc2)cc1
P080055	*CCC(=O)NCCCCCCNC(=O)CCS*
P080108	*CCCCC(=O)NCc1ccc(CNC(=O)CCCCS*)cc1
P080110	*CCCCCCC(=O)NCc1ccc(CNC(=O)CCCCCCS*)cc1
P080117	*CCCCCCCCCCC(=O)NCCc1ccc(CCNC(=O)CCCCCCCCCCS*)cc1
P090224	*CCCCCCCCCCOC(=O)CCCCCNC(=O)CCCCC(=O)NCCCCCC(=O)O*
P090296	*CCCCCCOC(=O)CCCCCNC(=O)CCCCC(=O)NCCCCCC(=O)O*
P090423	*CCCCOC(=O)CCCCCNC(=O)CCCCC(=O)NCCCCCC(=O)O*
P090590	*c1ccc(OC(=O)c2cccc(C(=O)Oc3ccc(C4(*)NC(=O)c5ccccc54)cc3)c2)cc1
P090591	*c1ccc(OC(=O)c2ccc(C(=O)Oc3ccc(C4(*)NC(=O)c5ccccc54)cc3)cc2)cc1
P094334	*C(=O)OCCCCOC(=O)c1ccc(NC(=O)c2ccc(N3C(=O)c4ccc(*)cc4C3=O)cc2)cc1
P094335	*C(=O)OCCCCCOC(=O)c1ccc(NC(=O)c2ccc(N3C(=O)c4ccc(*)cc4C3=O)cc2)cc1
P094336	*C(=O)OCCCCCCOC(=O)c1ccc(NC(=O)c2ccc(N3C(=O)c4ccc(*)cc4C3=O)cc2)cc1
P094337	*C(=O)OCCCCCCCOC(=O)c1ccc(NC(=O)c2ccc(N3C(=O)c4ccc(*)cc4C3=O)cc2)cc1
P094338	*C(=O)OCCCCCCCCOC(=O)c1ccc(NC(=O)c2ccc(N3C(=O)c4ccc(*)cc4C3=O)cc2)cc1
P094339	*C(=O)OCCCCCCCCCOC(=O)c1ccc(NC(=O)c2ccc(N3C(=O)c4ccc(*)cc4C3=O)cc2)cc1
P094340	*C(=O)OCCCCCCCCCCOC(=O)c1ccc(NC(=O)c2ccc(N3C(=O)c4ccc(*)cc4C3=O)cc2)cc1
P094341	*C(=O)OCCCCCCCCCCCCOC(=O)c1ccc(NC(=O)c2ccc(N3C(=O)c4ccc(*)cc4C3=O)cc2)cc1
P094604	*c1ccc(OC(=O)c2cccc(C(=O)Oc3ccc(C4(*)c5ccccc5C(=O)N4C)cc3)c2)cc1
P094605	*c1ccc(OC(=O)c2ccc(C(=O)Oc3ccc(C4(*)c5ccccc5C(=O)N4C)cc3)cc2)cc1
P099049	*c1ccc(OC(=O)c2cccc(C(=O)Oc3ccc(C4(*)C(=O)Nc5ccccc54)cc3)c2)cc1
P099050	*c1ccc(OC(=O)c2cccc(C(=O)Oc3ccc(C4(*)C(=O)Nc5c(Cl)cc(Cl)cc54)cc3)c2)cc1
P100001	*CCC(=O)N*
P100002	*CCCCNC(=O)CCCCC(=O)N*
P100003	*CCCCCNC(=O)CCCCC(=O)N*
P100004	*CCCCCC(=O)N*
P100005	*CCCCCCNC(=O)CCCCC(=O)N*
P100006	*CCCCCCNC(=O)CCCCCC(=O)N*
P100007	*CCCCCCNC(=O)CCCCCCC(=O)N*
P100008	*CCCCCCNC(=O)CCCCCCCC(=O)N*
P100009	*CCCCCCNC(=O)CCCCCCCCC(=O)N*
P100010	*CCCCCCNC(=O)CCCCCCCCCCC(=O)N*
P100011	*CCCCCCC(=O)N*
P100012	*CCCCCCCNC(=O)CCCCC(=O)N*
P100013	*CCCCCCCNC(=O)CCCCCC(=O)N*
P100014	*CCCCCCCC(=O)N*
P100015	*CCCCCCCCNC(=O)CCCCC(=O)N*
P100016	*CCCCCCCCNC(=O)CCCCCCCCC(=O)N*
P100017	*CCCCCCCCNC(=O)CCCCCCCCCCC(=O)N*
P100018	*CCCCCCCCNC(=O)CCCCCCCCCCCCCCCCCCCCC(=O)N*
P100019	*CCCCCCCCC(=O)N*
P100021	*CCCCCCCCCNC(=O)CCCCC(=O)N*
P100022	*CCCCCCCCCC(=O)N*
P100023	*CCCCCCCCCCNC(=O)CCCCCCCCCCC(=O)N*
P100024	*CCCCCCCCCCC(=O)N*
P100025	*CCCCCCCCCCCC(=O)N*
P100027	*CCCCCCCCCCCCNC(=O)CCCCCCCCCCCCCCCCC(=O)N*
P100028	*CCCCCCCCCCCCC(=O)N*
P100029	*CCCCCCCCCCCCCCNC(=O)CCCCCCCCCCCCCCCCC(=O)N*
P100030	*CCCCCCCCCCCCCCCCCCNC(=O)CCCCCCCCCCCCCCCCC(=O)N*
P100036	*NC1CCC(CC2CCC(NC(=O)CCCCC(*)=O)CC2)CC1
P100037	*CCCC1(CCCNC(=O)CCCCC(=O)N*)c2ccccc2-c2ccccc21
P100038	*CCCP(CCCNC(=O)CCCCC(=O)N*)CC(C)C
P100040	*CCCCCCCCCCNC(=O)CCCCC(=O)N*
P100041	*CCCCCCCCCCNC(=O)CCCCCCCCC(=O)N*
P100042	*CCCNC(=O)CCCCC(=O)NCCCN(*)C
P100043	*Cc1cc(C)c(CNC(=O)CCCCC(=O)N*)cc1C
P100044	*CCCCP(C)(=O)CCCNC(=O)CCCCC(=O)N*
P100045	*CCCP(C)(=O)CCCNC(=O)CCCCC(=O)N*
P100047	*CCCP(CCCNC(=O)CCCCC(=O)N*)c1ccccc1
P100048	*CCCP(=O)(CCCNC(=O)CCCCC(=O)N*)c1ccccc1
P100049	*CCCCCCNC(=O)c1cc(C(=O)N*)cc(C(C)(C)C)c1
P100050	*CC1CCC(CNC(=O)c2cc(C(=O)N*)cc(C(C)(C)C)c2)CC1
P100051	*Cc1cccc(CNC(=O)c2cc(C(=O)N*)cc(C(C)(C)C)c2)c1
P100052	*Cc1ccc(CNC(=O)c2cc(C(=O)N*)cc(C(C)(C)C)c2)cc1
P100053	*CC(C)CCC(C)CNC(=O)c1cc(C(=O)N*)cc(C(C)(C)C)c1
P100054	*CCC(C)C(C)CCNC(=O)c1cc(C(=O)N*)cc(C(C)(C)C)c1
P100056	*CCCC1(CCCNC(=O)c2ccccc2-c2ccccc2C(=O)N*)c2ccccc2-c2ccccc21
P100058	*CCCCCCNC(=O)Cc1ccc(C(=O)N*)cc1
P100059	*NC1CCC(CC2CCC(NC(=O)CCCCCCCCCCC(*)=O)CC2)CC1
P100060	*NC1CCC(CC2CCC(NC(=O)CCCCCCCCC(*)=O)CC2)CC1
P100064	*CCc1ccc(CCNC(=O)CCCCCCCCCCCCC(=O)N*)cc1
P100065	*CCc1ccc(CCNC(=O)CCCCCCCCCC(=O)N*)cc1
P100066	*CCc1ccc(CCNC(=O)CCCCCCCCC(=O)N*)cc1
P100067	*CCCC(C)(C)CNC(=O)CCCC(=O)N*
P100068	*Nc1ccc(-c2ccc(NC(=O)c3cccc(C(*)=O)c3)cc2)cc1
P100069	*CCCCCCNC(=O)c1cccc(C(=O)N*)c1
P100070	*CCCCCCCCNC(=O)c1cccc(C(=O)N*)c1
P100071	*CC1CCC(CNC(=O)c2cccc(C(=O)N*)c2)CC1
P100072	*CCCC1(CCCNC(=O)c2cccc(C(=O)N*)c2)c2ccccc2-c2ccccc21
P100073	*Cc1cccc(CNC(=O)c2cccc(C(=O)N*)c2)c1
P100074	*CCC(C)C(C)CCNC(=O)c1cccc(C(=O)N*)c1
P100075	*CCCC(C)(C)CNC(=O)c1cccc(C(=O)N*)c1
P100076	*Nc1ccc(Cc2ccc(NC(=O)c3cccc(C(*)=O)c3)cc2)cc1
P100077	*CCCCCCCCCCNC(=O)/C=C(\C)C(=O)N*
P100078	*CCCCCCNC(=O)/C=C(\C)C(=O)N*
P100079	*Cc1cccc(CNC(=O)/C=C(\C)C(=O)N*)c1
P100080	*CCCCCCNC(=O)CCC(C)CC(=O)N*
P100081	*CC1CC(CNC(=O)c2cccc(C(=O)N*)c2)CC(C(C)(C)C)C1
P100082	*Cc1cc(CNC(=O)CCCCC(=O)N*)cc(C(C)(C)C)c1
P100083	*Cc1cc(CNC(=O)c2cccc(C(=O)N*)c2)cc(C(C)(C)C)c1
P100084	*CC1CCCC(CNC(=O)c2cc(C(=O)N*)cc(C(C)(C)C)c2)C1
P100085	*CC1CCCC(CNC(=O)c2cccc(C(=O)N*)c2)C1
P100086	*CCCC1(CCCNC(=O)CCCCCCCCC(=O)N*)c2ccccc2-c2ccccc21
P100087	*CCCCCCNC(=O)c1ccccc1-c1ccccc1C(=O)N*
P100088	*CCCCCCNC(=O)c1ccc(C(C)(CC)c2ccc(C(=O)N*)cc2)cc1
P100089	*CCCCNC(=O)c1ccc(C(C)(CC)c2ccc(C(=O)N*)cc2)cc1
P100090	*CCCCCNC(=O)Cc1ccc(C(=O)N*)cc1
P100091	*CCCCNC(=O)Cc1ccc(C(=O)N*)cc1
P100092	*CCCNC(=O)Cc1ccc(C(=O)N*)cc1
P100094	*CCCCCCCCNC(=O)Cc1ccc(CC(=O)N*)cc1
P100095	*CCCCCCNC(=O)CCC1(CCC(=O)N*)c2ccccc2-c2ccccc21
P100096	*CCCCCCNC(=O)CCP(=S)(CCC(=O)N*)c1ccccc1
P100097	*CCCCCCNC(=O)CCP(=O)(CCC(=O)N*)c1ccccc1
P100099	*NC1CC(C)(C)CC(C)(CNC(=O)CCCCC(*)=O)C1
P100101	*Cc1cccc(CNC(=O)CCCCC(=O)N*)c1
P100102	*Cc1cccc(CNC(=O)c2ccccc2-c2ccccc2C(=O)N*)c1
P100103	*Cc1ccc(CNC(=O)CC(C)(C)CC(C)C(=O)N*)cc1
P100104	*Cc1ccc(CNC(=O)CCCCCCCCCCC(=O)N*)cc1
P100105	*Cc1ccc(CNC(=O)CCCCCCCCCCCCCCCCC(=O)N*)cc1
P100106	*Cc1cccc(CNC(=O)CCC2(CCC(=O)N*)c3ccccc3-c3ccccc32)c1
P100107	*Cc1ccc(CNC(=O)CCCCCCCCCCCCCC(=O)N*)cc1
P100108	*Cc1ccc(CNC(=O)CCCCCCCCC(=O)N*)cc1
P100109	*Cc1ccc(CNC(=O)CCCCCCCCCCCC(=O)N*)cc1
P100110	*Cc1ccc(CNC(=O)CCCCCCCCCC(=O)N*)cc1
P100113	*CCCC(C)(C)CNC(=O)CCCCC(=O)N*
P100114	*CCC(C)(C)CC(C)CNC(=O)CCCCC(=O)N*
P100115	*CCCC(C)(C)CNC(=O)CCCCCCCC(=O)N*
P100116	*CCCC(C)(C)CNC(=O)CCCCCC(=O)N*
P100117	*CCCC(C)(C)CNC(=O)c1ccc(C(=O)N*)cc1
P100118	*Nc1cccc2c(NC(=O)c3cccc(C(*)=O)c3)cccc12
P100119	*Nc1cccc2c(NC(=O)c3ccc(C(*)=O)cc3)cccc12
P100120	*CCCC(C)(C)CNC(=O)C(=O)N*
P100121	*CCCCCCCCCCCCCCCCCCNC(=O)Cc1ccc(CC(=O)N*)cc1
P100122	*CCCC1(CCCNC(=O)CCC2(CCC(=O)N*)c3ccccc3-c3ccccc32)c2ccccc2-c2ccccc21
P100123	*CCCCCCCCCCCCNC(=O)CCc1ccc(CCC(=O)N*)cc1
P100124	*CCCCCCCCCCCCCCCCCCNC(=O)CCc1ccc(CCC(=O)N*)cc1
P100126	*Nc1cccc(NC(=O)c2cccc(C(*)=O)c2)c1
P100127	*Nc1ccc(NC(=O)c2cccc(C(*)=O)c2)cc1
P100129	*Nc1cccc(NC(=O)CCCCCCCCC(*)=O)c1
P100130	*Nc1cccc(NC(=O)c2ccc(C(*)=O)cc2)c1
P100131	*Nc1ccc(NC(=O)c2ccc(C(*)=O)cc2)cc1
P100132	*Nc1ccc(-c2ccc(NC(=O)c3ccc(C(*)=O)cc3)cc2)cc1
P100133	*CCCC(CCNC(=O)c1ccc(C(=O)N*)cc1)C(C)C
P100134	*CCCCCCCCCCCCNC(=O)c1ccc(C(=O)N*)cc1
P100136	*CCCCCCNC(=O)c1ccc(C(=O)N*)cc1
P100137	*CCCCCCCCCNC(=O)c1ccc(C(=O)N*)cc1
P100138	*Cc1cc(C)c(CNC(=O)c2ccc(C(=O)N*)cc2)cc1C
P100139	*CCCC(C)(C)CCCNC(=O)c1ccc(C(=O)N*)cc1
P100140	*NC(C)CCC(C)(C)CCCNC(=O)c1ccc(C(*)=O)cc1
P100141	*CCC(C)CC(C)(C)CNC(=O)c1ccc(C(=O)N*)cc1
P100142	*CCC(C)(C)CC(C)CNC(=O)c1ccc(C(=O)N*)cc1
P100143	*Nc1ccc(Cc2ccc(NC(=O)c3ccc(C(*)=O)cc3)cc2)cc1
P100144	*CCCCCCN(C(=O)C(F)(F)C(F)(F)C(F)(F)C(=O)N(*)C(C)C)C(C)C
P100147	*CCCC(CC)CCNC(=O)c1ccc(C(=O)N*)cc1
P100150	*c1cccc(NC(=O)CCCCC(=O)Nc2cccc(S(*)(=O)=O)c2)c1
P100151	*c1ccc(NC(=O)CCCCC(=O)Nc2ccc(S(*)(=O)=O)cc2)cc1
P100152	*c1cccc(NC(=O)CCCCCCCC(=O)Nc2cccc(S(*)(=O)=O)c2)c1
P100153	*c1ccc(NC(=O)CCCCCCCC(=O)Nc2ccc(S(*)(=O)=O)cc2)cc1
P100157	*c1cccc(NC(=O)CCCCCCCCCCC(=O)Nc2cccc(S(*)(=O)=O)c2)c1
P100158	*c1ccc(NC(=O)CCCCCCCCCCC(=O)Nc2ccc(S(*)(=O)=O)cc2)cc1
P100161	*c1ccc(NC(=O)CCCCCC(=O)Nc2ccc(S(*)(=O)=O)cc2)cc1
P100162	*c1cccc(NC(=O)CCCCCCCCC(=O)Nc2cccc(S(*)(=O)=O)c2)c1
P100164	*c1cccc(NC(=O)CCCCCCC(=O)Nc2cccc(S(*)(=O)=O)c2)c1
P100170	*NC(CCC(=O)OC)C(*)=O
P100172	*C(=O)CCCCCCCCC(=O)N1CCN(*)CC1
P100185	*CCCCCCCCCCC(=O)NCCCCCC(=O)N*
P100186	*NC(C)CC(*)=O
P100187	*CCCC(=O)N*
P100193	*CCNC(=O)CCCCC(=O)N*
P100203	*CCCCCNC(=O)CC(=O)N*
P100212	*CCCCCCNC(=O)CCCCCCCCCCCCCCCCC(=O)N*
P100218	*CCCCCCCCNC(=O)CCCCCCCCCCCCCCCCC(=O)N*
P100227	*CCCCCCCCCCNC(=O)CCCCCCCCCCCCCCCCC(=O)N*
P100231	*CCCCCCCCCCCNC(=O)CCCCCCCCC(=O)N*
P100282	*CCCNC(=O)c1ccc(C(=O)N*)cc1
P100288	*CCCCCCNC(=O)Cc1ccc(CC(=O)N*)cc1
P100289	*CCCCCCNC(=O)CCc1ccc(CCC(=O)N*)cc1
P100299	*CCCCCCCCNC(=O)c1ccc(C(=O)N*)cc1
P100305	*CCCCCCCCCCNC(=O)c1ccc(Cc2ccc(C(=O)N*)cc2)cc1
P100312	*CCCCCCCCCCCCCCNC(=O)CCc1ccc(CCC(=O)N*)cc1
P100325	*CC1CCC(CNC(=O)CCCCC(=O)N*)CC1
P100333	*CC1CCC(CNC(=O)CCCCCCCCC(=O)N*)CC1
P100335	*CC1CCC(CNC(=O)CCCCCCCCCCC(=O)N*)CC1
P100337	*NC1CCC(CCC2CCC(NC(=O)CCCCCCCCC(*)=O)CC2)CC1
P100338	*NC1CCC(CCC2CCC(NC(=O)CCCCCCCCCCC(*)=O)CC2)CC1
P100348	*Nc1cccc(NC(=O)CCCCC(*)=O)c1
P100349	*Nc1ccc(NC(=O)CCCCC(*)=O)cc1
P100358	*Nc1cccc(NC(=O)CCCCCCC(*)=O)c1
P100359	*Nc1ccc(NC(=O)CCCCCCC(*)=O)cc1
P100367	*Nc1ccc(Cc2ccc(NC(=O)CCCCCCCC(*)=O)cc2)cc1
P100369	*Nc1ccc(NC(=O)CCCCCCCCC(*)=O)cc1
P100373	*Nc1ccc(Cc2ccc(NC(=O)CCCCCCCCC(*)=O)cc2)cc1
P100394	*CCCCCCCCCCC(=O)N(*)C
P100397	*CCCCCCCCCCCC(=O)N(*)C
P100439	*NC(CCC(=O)OCc1ccccc1)C(*)=O
P100463	*C(=O)NCCCCCCNC(=O)c1ccc(*)nc1
P100496	*Nc1ccc(NC(=O)c2ccc(P(=O)(c3ccccc3)c3ccc(C(*)=O)cc3)cc2)cc1
P100532	*CCCCCCNC(=O)C(=O)N*
P100548	*C(=O)c1ccc(C(=O)N2CC(C)N(*)CC2C)cc1
P100556	*C(=O)c1cccc(C(=O)N2CCN(*)CC2)c1
P100620	*Cc1cc(C)c(CNC(=O)CCCCCCC(=O)N*)cc1C
P100621	*Nc1ccc(CC(C)(C)NC(=O)CCC(*)=O)cc1
P100622	*Nc1ccc(CC(C)(C)NC(=O)CCCCC(*)=O)cc1
P100624	*Nc1ccc(CC(C)(C)NC(=O)CCCCCCCCC(*)=O)cc1
P100627	*Nc1ccc(CC(C)(C)NC(=O)c2ccc(C(*)=O)cc2)cc1
P100643	*CC(C)C(=O)N*
P100665	*C(=O)NC1CCCC(*)O1
P100666	*CC1CCCC(CNC(=O)CCCCC(=O)N*)C1
P100673	*NC1CCC(CC2CCC(NC(=O)CCCCCCCCCCCCC(*)=O)CC2)CC1
P100681	*NC(CCC(=O)OCCCCC)C(*)=O
P100682	*NC(CCC(=O)OCCCC)C(*)=O
P100686	*NC(CCC(=O)OCCCCCC)C(*)=O
P100688	*NC(CCC(=O)OCC)C(*)=O
P100690	*NC(CCC(=O)OCCCCCCCC)C(*)=O
P100691	*NC(CCC(=O)OCCC)C(*)=O
P100693	*CCCCCCCCCCNC(=O)CCP(C)(=O)CCC(=O)N*
P100694	*CCCCCCCCCCCCNC(=O)CCP(C)(=O)CCC(=O)N*
P100735	*CCCCCCNC(=O)CCc1ccc(CC(=O)N*)cc1
P100738	*CCCCCCNC(=O)CC(C)(C)c1ccc(C(C)(C)CC(=O)N*)cc1
P100739	*CCCCCCNC(=O)CC(C)c1ccc(C(C)CC(=O)N*)cc1
P100743	*Nc1ccc(C(C)(C)c2ccc(NC(=O)c3cccc(C(*)=O)c3)cc2)cc1
P100759	*Nc1ccc(NC(=O)CCCCCCCC(*)=O)cc1
P100766	*Nc1ccc(NC(=O)CCCC(*)=O)cc1
P100775	*CCCCNC(=O)c1cccc(C(=O)N*)c1
P100793	*CCCCCCNC(=O)c1c(Cl)c(Cl)c(C(=O)N*)c(Cl)c1Cl
P100794	*CCCCCCCCc1nc2cc(NC(=O)CCCCC(=O)Nc3ccc4oc(*)nc4c3)ccc2o1
P100795	*CCCCCCc1nc2cc(NC(=O)CCCCCCCCC(=O)Nc3ccc4oc(*)nc4c3)ccc2o1
P100796	*CCCCCCCCc1nc2cc(NC(=O)CCCCCCCCC(=O)Nc3ccc4oc(*)nc4c3)ccc2o1
P100797	*CCCCCCc1nc2cc(NC(=O)CCCCCCC(=O)Nc3ccc4oc(*)nc4c3)ccc2o1
P100800	*Nc1ccc(NC(=O)CCCCCC(*)=O)cc1
P100814	*Nc1ccc(CCNC(=O)CCCCC(*)=O)cc1
P100815	*Nc1cccc(NC(=O)c2cc(C(*)=O)cc(S(=O)(=O)c3ccccc3)c2)c1
P100816	*Nc1ccc(NC(=O)c2cc(C(*)=O)cc(S(=O)(=O)c3ccccc3)c2)cc1
P100817	*Nc1ccc(-c2ccc(NC(=O)c3cc(C(*)=O)cc(S(=O)(=O)c4ccccc4)c3)cc2)cc1
P100818	*Oc1ccc(NC(=O)c2cc(C(=O)Nc3ccc(*)cc3)cc(S(=O)(=O)c3ccccc3)c2)cc1
P100819	*Nc1ccc(Cc2ccc(NC(=O)c3cc(C(*)=O)cc(S(=O)(=O)c4ccccc4)c3)cc2)cc1
P100820	*Nc1ccc(C(C)(C)c2ccc(NC(=O)c3cc(C(*)=O)cc(S(=O)(=O)c4ccccc4)c3)cc2)cc1
P100821	*c1ccc(NC(=O)c2cc(C(=O)Nc3ccc(S(*)(=O)=O)cc3)cc(S(=O)(=O)c3ccccc3)c2)cc1
P100822	*CCCCCCNC(=O)CCCCC(=O)NCC(=O)N*
P104291	*Nc1ccc(NC(=O)c2cccc(C(=O)c3ccc(C(*)=O)cc3)c2)cc1
P104293	*Nc1cccc(C(=O)c2ccc(NC(=O)c3cccc(C(=O)c4ccc(C(*)=O)cc4)c3)cc2)c1
P104306	*Nc1ccc(Cc2ccc(NC(=O)/C=C/c3ccc(/C=C/C(*)=O)cc3)cc2)cc1
P104342	*Nc1c(-c2ccccc2)cc(-c2ccc(-c3cc(-c4ccccc4)c(NC(=O)c4ccc(C(*)=O)cc4)c(-c4ccccc4)c3)cc2)cc1-c1ccccc1
P104376	*Nc1c(C)c(C)c(C(=O)c2ccc(NC(=O)c3ccc(C(*)=O)cc3)cc2)c(C)c1C
P104378	*Nc1ccc(C(=O)c2c(C)c(C)c(C(=O)c3ccc(NC(=O)c4ccc(C(*)=O)cc4)cc3)c(C)c2C)cc1
P104388	*Nc1cc(NC(=O)c2cc(OCCN(C)c3ccc(C#N)cc3)cc(C(*)=O)c2)cc(C(=O)OCCN(C)c2ccc(C#N)cc2)c1
P104434	*Nc1cc(NC(=O)c2cc(OCCN(C)c3ccc(S(=O)(=O)C(F)(F)C(F)(F)C(F)(F)C(F)(F)C(F)(F)C(F)(F)C(F)(F)C(F)(F)F)cc3)cc(C(*)=O)c2)cc(C(=O)OCCN(C)c2ccc(C#N)cc2)c1
P104435	*Nc1cc(NC(=O)c2cc(OCCN(C)c3ccc(C#N)cc3)cc(C(*)=O)c2)cc(C(=O)OCCN(C)c2ccc(S(=O)(=O)C(F)(F)C(F)(F)C(F)(F)C(F)(F)C(F)(F)C(F)(F)C(F)(F)C(F)(F)F)cc2)c1
P104465	*CCN(C)C(=O)CCCCCCCCC(=O)N(*)C
P104472	*Nc1ccc(NC(=O)c2ccc(NC(=O)c3ccc(P(=O)(c4ccccc4)c4ccc(C(*)=O)cc4)cc3)cc2)cc1
P109023	*Nc1cc(NC(=O)c2ccc(C(*)=O)cc2)cc(-c2nc3ccccc3oc2=O)c1
P110210	*CCCCCCCCCCCCCNC(=O)CCCCCCCCCCCC(=O)N*
P130024	*C(=O)Nc1ccc(NC(=O)c2ccc3c(c2)C(=O)N(c2ccc(S(=O)(=O)c4ccc(N5C(=O)c6ccc(*)cc6C5=O)cc4)cc2)C3=O)cc1
P130047	*C(=O)Nc1ccc(-c2ccc(NC(=O)c3ccc4c(c3)C(=O)N(c3ccc(S(=O)(=O)c5ccc(N6C(=O)c7ccc(*)cc7C6=O)cc5)cc3)C4=O)cc2)cc1
P130048	*C(=O)Nc1cccc(NC(=O)c2ccc3c(c2)C(=O)N(c2ccc(S(=O)(=O)c4ccc(N5C(=O)c6ccc(*)cc6C5=O)cc4)cc2)C3=O)c1
P130049	*C(=O)Nc1ccc(Cc2ccc(NC(=O)c3ccc4c(c3)C(=O)N(c3ccc(S(=O)(=O)c5ccc(N6C(=O)c7ccc(*)cc7C6=O)cc5)cc3)C4=O)cc2)cc1
P130050	*C(=O)Nc1ccc(Oc2ccc(NC(=O)c3ccc4c(c3)C(=O)N(c3ccc(S(=O)(=O)c5ccc(N6C(=O)c7ccc(*)cc7C6=O)cc5)cc3)C4=O)cc2)cc1
P130051	*C(=O)Nc1ccc(S(=O)(=O)c2ccc(NC(=O)c3ccc4c(c3)C(=O)N(c3ccc(S(=O)(=O)c5ccc(N6C(=O)c7ccc(*)cc7C6=O)cc5)cc3)C4=O)cc2)cc1
P130126	*C(=O)c1ccc2c(c1)C(=O)N(c1cccc(C(=O)Nc3cccc(N4C(=O)c5ccc(*)cc5C4=O)c3)c1)C2=O
P130127	*C(=O)c1ccc2c(c1)C(=O)N(c1cccc(C(=O)Nc3ccc(N4C(=O)c5ccc(*)cc5C4=O)cc3)c1)C2=O
P130128	*C(=O)c1ccc2c(c1)C(=O)N(c1ccc(C(=O)Nc3cccc(N4C(=O)c5ccc(*)cc5C4=O)c3)cc1)C2=O
P130129	*C(=O)c1ccc2c(c1)C(=O)N(c1cccc(C(=O)N(C)c3ccc(N4C(=O)c5ccc(*)cc5C4=O)cc3)c1)C2=O
P130249	*C(=O)NCCNC(=O)c1ccc(N2C(=O)c3ccc(*)cc3C2=O)cc1
P130250	*C(=O)NCCCCCCNC(=O)c1ccc(N2C(=O)c3ccc(*)cc3C2=O)cc1
P130251	*C(=O)Nc1ccc(Cc2ccc(NC(=O)c3ccc(N4C(=O)c5ccc(*)cc5C4=O)cc3)cc2)cc1
P130252	*C(=O)NC1CCC(CC2CCC(NC(=O)c3ccc(N4C(=O)c5ccc(*)cc5C4=O)cc3)CC2)CC1
P130312	*c1ccc(NC(=O)c2cccc(C(=O)Nc3ccc(-n4c(=O)c5cc6c(=O)n(*)c(=O)c6cc5c4=O)cc3)c2)cc1
P130332	*C(=O)Nc1ccccc1NC(=O)c1ccc(N2C(=O)c3ccc(*)cc3C2=O)cc1
P130333	*C(=O)Nc1ccc(S(=O)(=O)c2ccc(NC(=O)c3ccc(N4C(=O)c5ccc(*)cc5C4=O)cc3)cc2)cc1
P130334	*C(=O)Nc1cccc(NC(=O)/C=C/c2cccc(N3C(=O)c4ccc(*)cc4C3=O)c2)c1
P130335	*C(=O)Nc1cccc(/C=C/C(=O)/C=C/c2cccc(NC(=O)c3ccc(N4C(=O)c5ccc(*)cc5C4=O)cc3)c2)c1
P130346	*C(=O)Nc1cccc(NC(=O)c2ccc3c(c2)C(=O)N(c2ccc(Oc4cccc5c(Oc6ccc(N7C(=O)c8ccc(*)cc8C7=O)cc6)cccc45)cc2)C3=O)c1
P130349	*C(=O)Nc1ccc(Sc2ccc(NC(=O)c3ccc4c(c3)C(=O)N(c3ccc(Oc5cccc6c(Oc7ccc(N8C(=O)c9ccc(*)cc9C8=O)cc7)cccc56)cc3)C4=O)cc2)cc1
P130350	*C(=O)Nc1ccc(Oc2ccc(Oc3ccc(NC(=O)c4ccc5c(c4)C(=O)N(c4ccc(Oc6cccc7c(Oc8ccc(N9C(=O)c%10ccc(*)cc%10C9=O)cc8)cccc67)cc4)C5=O)cc3)cc2)cc1
P130352	*C(=O)Nc1ccc(Oc2ccc(-c3ccc(Oc4ccc(NC(=O)c5ccc6c(c5)C(=O)N(c5ccc(Oc7cccc8c(Oc9ccc(N%10C(=O)c%11ccc(*)cc%11C%10=O)cc9)cccc78)cc5)C6=O)cc4)cc3)cc2)cc1
P130353	*C(=O)Nc1ccc(C(c2ccc(NC(=O)c3ccc4c(c3)C(=O)N(c3ccc(Oc5cccc6c(Oc7ccc(N8C(=O)c9ccc(*)cc9C8=O)cc7)cccc56)cc3)C4=O)cc2)(C(F)(F)F)C(F)(F)F)cc1
P130354	*C(=O)Nc1ccc(Oc2ccc(C(C)(C)c3ccc(Oc4ccc(NC(=O)c5ccc6c(c5)C(=O)N(c5ccc(Oc7cccc8c(Oc9ccc(N%10C(=O)c%11ccc(*)cc%11C%10=O)cc9)cccc78)cc5)C6=O)cc4)cc3)cc2)cc1
P130355	*C(=O)Nc1ccc(Oc2ccc(C(c3ccc(Oc4ccc(NC(=O)c5ccc6c(c5)C(=O)N(c5ccc(Oc7cccc8c(Oc9ccc(N%10C(=O)c%11ccc(*)cc%11C%10=O)cc9)cccc78)cc5)C6=O)cc4)cc3)(C(F)(F)F)C(F)(F)F)cc2)cc1
P130356	*C(=O)Nc1ccc(Oc2ccc(S(=O)(=O)c3ccc(Oc4ccc(NC(=O)c5ccc6c(c5)C(=O)N(c5ccc(Oc7cccc8c(Oc9ccc(N%10C(=O)c%11ccc(*)cc%11C%10=O)cc9)cccc78)cc5)C6=O)cc4)cc3)cc2)cc1
P130357	*C(=O)Nc1ccc(-c2sc(-c3ccc(NC(=O)c4ccc5c(c4)C(=O)N(c4ccc(Oc6cccc7c(Oc8ccc(N9C(=O)c%10ccc(*)cc%10C9=O)cc8)cccc67)cc4)C5=O)cc3)c(-c3ccccc3)c2-c2ccccc2)cc1
P160089	*C(=O)c1ccccc1-c1ccccc1C(=O)N1CCN(*)CC1
P160090	*C(=O)c1ccc(C(C)(CC)c2ccc(C(=O)N3CCN(*)CC3)cc2)cc1
P160091	*C(=O)CCC1(CCC(=O)N2CCN(*)CC2)c2ccccc2-c2ccccc21
P370078	*Oc1cccc(NC(=O)c2ccc(C(=O)Nc3ccc(*)cc3)cc2)c1
P370111	*CNC(=O)CCCCC(=O)NCC1COC(*)CO1
P370112	*CNC(=O)CCCCCCCCC(=O)NCC1COC(*)CO1
P370113	*CC(=O)NCCCCCCNC(=O)CC1COC(*)CO1
P370186	*Oc1ccc(NC(=O)c2cc(NC(=O)c3ccccc3)cc(C(=O)Nc3ccc(*)cc3)c2)cc1
P370190	*Oc1cccc(Oc2ccc3c(=O)n4c5cc(-c6ccc7c(c6)nc6c8ccc(*)c9cccc(c(=O)n76)c98)ccc5nc4c4cccc2c34)c1
P370191	*Oc1cccc(Oc2ccc3c(=O)n4c5cc(Oc6ccc7c(c6)nc6c8ccc(*)c9cccc(c(=O)n76)c98)ccc5nc4c4cccc2c34)c1
P370192	*Oc1ccc2cc(Oc3ccc4c(=O)n5c6cc(-c7ccc8c(c7)nc7c9ccc(*)c%10cccc(c(=O)n87)c%109)ccc6nc5c5cccc3c45)ccc2c1
P370193	*Oc1ccccc1-c1ccccc1Oc1ccc2c(=O)n3c4cc(-c5ccc6c(c5)nc5c7ccc(*)c8cccc(c(=O)n65)c87)ccc4nc3c3cccc1c23
P370194	*Oc1ccc(Sc2ccc(Oc3ccc4c(=O)n5c6cc(-c7ccc8c(c7)nc7c9ccc(*)c%10cccc(c(=O)n87)c%109)ccc6nc5c5cccc3c45)cc2)cc1
P370195	*Oc1ccc(Sc2ccc(Oc3ccc4c(=O)n5c6cc(Oc7ccc8c(c7)nc7c9ccc(*)c%10cccc(c(=O)n87)c%109)ccc6nc5c5cccc3c45)cc2)cc1
P370196	*Oc1ccc(S(=O)(=O)c2ccc(Oc3ccc4c(=O)n5c6cc(-c7ccc8c(c7)nc7c9ccc(*)c%10cccc(c(=O)n87)c%109)ccc6nc5c5cccc3c45)cc2)cc1
P370197	*Oc1ccc(S(=O)(=O)c2ccc(Oc3ccc4c(=O)n5c6cc(Oc7ccc8c(c7)nc7c9ccc(*)c%10cccc(c(=O)n87)c%109)ccc6nc5c5cccc3c45)cc2)cc1
P370198	*Oc1ccc(C(=O)c2ccc(Oc3ccc4c(=O)n5c6cc(-c7ccc8c(c7)nc7c9ccc(*)c%10cccc(c(=O)n87)c%109)ccc6nc5c5cccc3c45)cc2)cc1
P370199	*Oc1ccc(C(C)(C)c2ccc(Oc3ccc4c(=O)n5c6cc(-c7ccc8c(c7)nc7c9ccc(*)c%10cccc(c(=O)n87)c%109)ccc6nc5c5cccc3c45)cc2)cc1
P370200	*Oc1ccc(C(C)(C)c2ccc(Oc3ccc4c(=O)n5c6cc(Oc7ccc8c(c7)nc7c9ccc(*)c%10cccc(c(=O)n87)c%109)ccc6nc5c5cccc3c45)cc2)cc1
P370201	*Oc1ccc(C(c2ccccc2)(c2ccccc2)c2ccc(Oc3ccc4c(=O)n5c6cc(-c7ccc8c(c7)nc7c9ccc(*)c%10cccc(c(=O)n87)c%109)ccc6nc5c5cccc3c45)cc2)cc1
P370202	*Oc1ccc(C2(c3ccc(Oc4ccc5c(=O)n6c7cc(-c8ccc9c(c8)nc8c%10ccc(*)c%11cccc(c(=O)n98)c%11%10)ccc7nc6c6cccc4c56)cc3)c3ccccc3-c3ccccc32)cc1
P370203	*Oc1ccc(C2(c3ccc(Oc4ccc5c(=O)n6c7cc(Oc8ccc9c(c8)nc8c%10ccc(*)c%11cccc(c(=O)n98)c%11%10)ccc7nc6c6cccc4c56)cc3)c3ccccc3-c3ccccc32)cc1
P370204	*Oc1ccc(C2(c3ccc(Oc4ccc5c(=O)n6c7cc(-c8ccc9c(c8)nc8c%10ccc(*)c%11cccc(c(=O)n98)c%11%10)ccc7nc6c6cccc4c56)cc3)c3ccccc3C(=O)c3ccccc32)cc1
P370338	*Oc1ccc2ccc(Oc3ccc(C(=O)Nc4cccc(NC(=O)c5ccc(*)cc5)c4)cc3)cc2c1
P370341	*Oc1ccc2ccc(Oc3ccc(C(=O)Nc4cccc(Oc5ccc(NC(=O)c6ccc(*)cc6)cc5)c4)cc3)cc2c1
P370342	*Oc1ccc2ccc(Oc3ccc(C(=O)Nc4ccc(Oc5ccc(Oc6ccc(NC(=O)c7ccc(*)cc7)cc6)cc5)cc4)cc3)cc2c1
P370343	*Oc1ccc2ccc(Oc3ccc(C(=O)Nc4ccc(C(C)(C)c5ccc(C(C)(C)c6ccc(NC(=O)c7ccc(*)cc7)cc6)cc5)cc4)cc3)cc2c1
P370344	*Oc1ccc2ccc(Oc3ccc(C(=O)Nc4ccc(Oc5ccc(C(C)(C)c6ccc(Oc7ccc(NC(=O)c8ccc(*)cc8)cc7)cc6)cc5)cc4)cc3)cc2c1
P370345	*Oc1ccc2ccc(Oc3ccc(C(=O)Nc4ccc(Oc5ccc(S(=O)(=O)c6ccc(Oc7ccc(NC(=O)c8ccc(*)cc8)cc7)cc6)cc5)cc4)cc3)cc2c1
P370346	*Oc1ccc2ccc(Oc3ccc(C(=O)Nc4ccc(Oc5ccc(C(C)(c6ccccc6)c6ccc(Oc7ccc(NC(=O)c8ccc(*)cc8)cc7)cc6)cc5)cc4)cc3)cc2c1
P370347	*Oc1ccc2ccc(Oc3ccc(C(=O)Nc4ccc(Oc5ccc(C(c6ccc(Oc7ccc(NC(=O)c8ccc(*)cc8)cc7)cc6)(C(F)(F)F)C(F)(F)F)cc5)cc4)cc3)cc2c1
P370348	*Oc1ccc2ccc(Oc3ccc(C(=O)Nc4ccc(Oc5ccc(C(C)(C)c6ccc(C(C)(C)c7ccc(Oc8ccc(NC(=O)c9ccc(*)cc9)cc8)cc7)cc6)cc5)cc4)cc3)cc2c1
P370354	*c1ccc(NC(=O)c2ccc(C(=O)Nc3ccc(-c4nnc(*)o4)cc3)c(Oc3ccccc3)c2)cc1
P370355	*c1ccc(Oc2ccc(NC(=O)c3ccc(C(=O)Nc4ccc(Oc5ccc(-c6nnc(*)o6)cc5)cc4)c(Oc4ccccc4)c3)cc2)cc1
P370356	*c1ccc(Oc2cccc(NC(=O)c3ccc(C(=O)Nc4cccc(Oc5ccc(-c6nnc(*)o6)cc5)c4)c(Oc4ccccc4)c3)c2)cc1
P370357	*c1ccc(C(=O)Nc2ccc(-c3nnc(*)o3)cc2)c(Oc2ccccc2)c1
P370373	*c1ccc(Oc2ccc(C(=O)c3ccc(Oc4ccc(C5(*)NC(=O)c6ccccc65)cc4)cc3)cc2)cc1
P370380	*c1ccc(NC(=O)c2cc(C(=O)Nc3ccc(-c4nnc(*)o4)cc3)cc(N3C(=O)c4ccccc4C3=O)c2)cc1
P370381	*c1ccc(Oc2ccc(NC(=O)c3cc(C(=O)Nc4ccc(Oc5ccc(-c6nnc(*)o6)cc5)cc4)cc(N4C(=O)c5ccccc5C4=O)c3)cc2)cc1
P370382	*c1ccc(Oc2cccc(NC(=O)c3cc(C(=O)Nc4cccc(Oc5ccc(-c6nnc(*)o6)cc5)c4)cc(N4C(=O)c5ccccc5C4=O)c3)c2)cc1
P370385	*c1ccc(Oc2cccc(NC(=O)c3cc(C(=O)Nc4cccc(Oc5ccc(-c6nnc(*)o6)cc5)c4)cc(N4C(=O)c5c(Cl)c(Cl)c(Cl)c(Cl)c5C4=O)c3)c2)cc1
P370386	*c1cc(C(=O)Nc2ccc(-c3nnc(*)o3)cc2)cc(N2C(=O)c3ccccc3C2=O)c1
P370388	*CC(O)COc1ccc(C(C)(C)c2ccc(OCC(O)COc3cccc(C(=O)Nc4cccc(O*)c4)c3)cc2)cc1
P370389	*CC(O)COc1ccc(C(C)(C)c2ccc(OCC(O)COc3cccc(NC(=O)C(=O)Nc4cccc(O*)c4)c3)cc2)cc1
P370390	*CC(O)COc1ccc(C(C)(C)c2ccc(OCC(O)COc3cccc(NC(=O)CCCC(=O)Nc4cccc(O*)c4)c3)cc2)cc1
P370391	*CC(O)COc1ccc(C(C)(C)c2ccc(OCC(O)COc3cccc(NC(=O)CCCCC(=O)Nc4cccc(O*)c4)c3)cc2)cc1
P370392	*CC(O)COc1ccc(C(C)(C)c2ccc(OCC(O)COc3cccc(NC(=O)CCCCCC(=O)Nc4cccc(O*)c4)c3)cc2)cc1
P370393	*CC(O)COc1ccc(C(C)(C)c2ccc(OCC(O)COc3cccc(NC(=O)CCCCCCC(=O)Nc4cccc(O*)c4)c3)cc2)cc1
P370394	*CC(O)COc1ccc(C(C)(C)c2ccc(OCC(O)COc3cccc(NC(=O)CCCCCCCCCCC(=O)Nc4cccc(O*)c4)c3)cc2)cc1
P370395	*CC(O)COc1ccc(C(C)(C)c2ccc(OCC(O)COc3cccc(NC(=O)Cc4cccc(CC(=O)Nc5cccc(O*)c5)c4)c3)cc2)cc1
P370396	*CC(O)COc1ccc(C(C)(C)c2ccc(OCC(O)COc3cccc(NC(=O)c4cccc(C(=O)Nc5cccc(O*)c5)c4)c3)cc2)cc1
P370397	*CC(O)COc1ccc(C(C)(C)c2ccc(OCC(O)COc3ccc(C(=O)Nc4ccc(O*)cc4)cc3)cc2)cc1
P370398	*CC(O)COc1ccc(C(C)(C)c2ccc(OCC(O)COc3ccccc3C(=O)Nc3ccc(O*)cc3)cc2)cc1
P370399	*CC(O)COc1ccc(C(C)(C)c2ccc(OCC(O)COc3ccc(NC(=O)CCCC(=O)Nc4ccc(O*)cc4)cc3)cc2)cc1
P370400	*CC(O)COc1ccc(C(C)(C)c2ccc(OCC(O)COc3ccc(NC(=O)CCCCC(=O)Nc4ccc(O*)cc4)cc3)cc2)cc1
P370401	*CC(O)COc1ccc(C(C)(C)c2ccc(OCC(O)COc3ccc(NC(=O)CCCCCC(=O)Nc4ccc(O*)cc4)cc3)cc2)cc1
P370406	*Oc1cccc2ccc(Oc3ccc(NC(=O)c4cccc(C(=O)Nc5ccc(*)cc5)c4)cc3)cc12
P370407	*Oc1cccc2ccc(Oc3ccc(NC(=O)c4cc(C(=O)Nc5ccc(*)cc5)cc(C(C)(C)C)c4)cc3)cc12
P370410	*Oc1cccc2ccc(Oc3ccc(NC(=O)c4ccc(Oc5ccc(C(=O)Nc6ccc(*)cc6)cc5)cc4)cc3)cc12
P370411	*Oc1cccc2ccc(Oc3ccc(NC(=O)c4ccc(S(=O)(=O)c5ccc(C(=O)Nc6ccc(*)cc6)cc5)cc4)cc3)cc12
P370412	*Oc1cccc2ccc(Oc3ccc(NC(=O)c4ccc(C(c5ccc(C(=O)Nc6ccc(*)cc6)cc5)(C(F)(F)F)C(F)(F)F)cc4)cc3)cc12
P370413	*Oc1cccc2ccc(Oc3ccc(NC(=O)c4ccc(Oc5ccc(Oc6ccc(C(=O)Nc7ccc(*)cc7)cc6)cc5)cc4)cc3)cc12
P370414	*Oc1cccc2ccc(Oc3ccc(NC(=O)c4ccc(Oc5cccc(Oc6ccc(C(=O)Nc7ccc(*)cc7)cc6)c5)cc4)cc3)cc12
P370415	*Oc1cccc2ccc(Oc3ccc(NC(=O)c4ccc(Oc5ccccc5Oc5ccc(C(=O)Nc6ccc(*)cc6)cc5)cc4)cc3)cc12
P370416	*Oc1cccc2ccc(Oc3ccc(NC(=O)c4ccc(Oc5ccc(S(=O)(=O)c6ccc(Oc7ccc(C(=O)Nc8ccc(*)cc8)cc7)cc6)cc5)cc4)cc3)cc12
P370417	*Oc1cccc2ccc(Oc3ccc(NC(=O)c4ccc(Oc5ccc(C(C)(c6ccccc6)c6ccc(Oc7ccc(C(=O)Nc8ccc(*)cc8)cc7)cc6)cc5)cc4)cc3)cc12
P370421	*Oc1cccc2ccc(Oc3ccc(NC(=O)c4ccc(Oc5ccc(C(C)(C)c6cccc(C(C)(C)c7ccc(Oc8ccc(C(=O)Nc9ccc(*)cc9)cc8)cc7)c6)cc5)cc4)cc3)cc12
P370422	*Oc1ccc(C(=O)Nc2ccccc2-c2ccc(NC(=O)c3ccc(*)cc3)cc2)cc1
P370423	*Oc1ccc(C(=O)Nc2ccc(Br)cc2-c2ccc(NC(=O)c3ccc(*)cc3)cc2)cc1
P370477	*C(=O)NNC(=O)c1ccc([Si](c2ccccc2)(c2ccccc2)c2ccc(C(=O)NNC(=O)c3ccc(*)o3)cc2)cc1
P370551	*c1ccc(Oc2ccc(-c3nc4cc(Oc5ccc(NC(=O)c6cc(C(=O)Nc7ccc(Oc8ccc9nc(-c%10ccccc%10)c(*)nc9c8)cc7)cc(N7C(=O)c8ccccc8C7=O)c6)cc5)ccc4nc3-c3ccccc3)cc2)cc1
P370552	*c1ccc(Oc2ccc(-c3nc4cc(Oc5ccc(NC(=O)c6cc(C(=O)Nc7ccc(Oc8ccc9nc(-c%10ccc([N+](=O)[O-])cc%10)c(*)nc9c8)cc7)cc(N7C(=O)c8ccccc8C7=O)c6)cc5)ccc4nc3-c3ccc([N+](=O)[O-])cc3)cc2)cc1
P370553	*c1ccc(Oc2ccc(-c3nc4cc(Oc5ccc(NC(=O)c6cc(C(=O)Nc7ccc(Oc8ccc9nc(-c%10ccccc%10)c(*)nc9c8)cc7)cc(N7C(=O)c8c(Cl)c(Cl)c(Cl)c(Cl)c8C7=O)c6)cc5)ccc4nc3-c3ccccc3)cc2)cc1
P372117	*Oc1ccc(NC(=O)c2ccc(C(=O)Nc3ccc(Oc4ccc(C(=O)c5ccc(*)cc5)cc4)cc3)cc2)cc1
P372118	*Oc1ccc(NC(=O)c2cccc(C(=O)Nc3ccc(Oc4ccc(C(=O)c5ccc(*)cc5)cc4)cc3)c2)cc1
P372119	*C(=O)Nc1ccc(Oc2ccc(C(=O)c3ccc(Oc4ccc(NC(=O)c5ccc(*)nc5)cc4)cc3)cc2)cc1
P372120	*Oc1cccc(NC(=O)c2ccc(C(=O)Nc3ccc(Oc4ccc(C(=O)c5ccc(*)cc5)cc4)cc3)cc2)c1
P372121	*Oc1cccc(NC(=O)c2cccc(C(=O)Nc3ccc(Oc4ccc(C(=O)c5ccc(*)cc5)cc4)cc3)c2)c1
P372122	*C(=O)Nc1cccc(Oc2ccc(C(=O)c3ccc(Oc4cccc(NC(=O)c5ccc(*)nc5)c4)cc3)cc2)c1
P372131	*Oc1ccc(S(=O)(=O)c2ccc(Oc3ccc(NC(=O)c4cc(NC(=O)c5ccncc5)cc(C(=O)Nc5ccc(*)cc5)c4)cc3)cc2)cc1
P372132	*Oc1ccc(S(=O)(=O)c2ccc(Oc3ccc(NC(=O)c4cccc(C(=O)Nc5ccc(*)cc5)c4)cc3)cc2)cc1
P372133	*Oc1ccc(NC(=O)c2cc(NC(=O)c3ccncc3)cc(C(=O)Nc3ccc(*)cc3)c2)cc1
P372134	*Oc1ccc(C(=O)c2ccc(NC(=O)c3ccc(C(=O)Nc4ccc(C(=O)c5ccc(*)cc5)cc4)cc3)cc2)cc1
P372136	*Oc1ccc(C(=O)c2cccc(NC(=O)c3ccc(C(=O)Nc4cccc(C(=O)c5ccc(*)cc5)c4)cc3)c2)cc1
P372137	*Oc1ccc(Oc2ccc(C(=O)c3ccc(NC(=O)c4ccc(C(=O)Nc5ccc(C(=O)c6ccc(*)cc6)cc5)cc4)cc3)cc2)cc1
P372138	*Oc1ccc(Oc2ccc(C(=O)c3cccc(NC(=O)c4ccc(C(=O)Nc5cccc(C(=O)c6ccc(*)cc6)c5)cc4)c3)cc2)cc1
P372139	*Oc1cccc(Oc2ccc(C(=O)c3ccc(NC(=O)c4ccc(C(=O)Nc5ccc(C(=O)c6ccc(*)cc6)cc5)cc4)cc3)cc2)c1
P372140	*Oc1ccc(C(=O)c2ccc(NC(=O)c3cccc(C(=O)Nc4ccc(C(=O)c5ccc(*)cc5)cc4)c3)cc2)cc1
P372141	*Oc1ccc(C(=O)c2cccc(NC(=O)c3cccc(C(=O)Nc4ccc(C(=O)c5ccc(*)cc5)cc4)c3)c2)cc1
P372142	*Oc1ccc(C(=O)c2cccc(NC(=O)c3cccc(C(=O)Nc4cccc(C(=O)c5ccc(*)cc5)c4)c3)c2)cc1
P372143	*Oc1ccc(Oc2ccc(C(=O)c3ccc(NC(=O)c4cccc(C(=O)Nc5ccc(C(=O)c6ccc(*)cc6)cc5)c4)cc3)cc2)cc1
P372144	*Oc1ccc(Oc2ccc(C(=O)c3cccc(NC(=O)c4cccc(C(=O)Nc5cccc(C(=O)c6ccc(*)cc6)c5)c4)c3)cc2)cc1
P372145	*Oc1cccc(Oc2ccc(C(=O)c3ccc(NC(=O)c4cccc(C(=O)Nc5ccc(C(=O)c6ccc(*)cc6)cc5)c4)cc3)cc2)c1
P372147	*Oc1ccc(C(=O)c2cccc(NC(=O)CCCCCCCCC(=O)Nc3ccc(C(=O)c4ccc(*)cc4)cc3)c2)cc1
P372148	*Oc1ccc(C(=O)c2cccc(NC(=O)CCCCCCCCC(=O)Nc3cccc(C(=O)c4ccc(*)cc4)c3)c2)cc1
P372149	*Oc1ccc(Oc2ccc(C(=O)c3ccc(NC(=O)CCCCCCCCC(=O)Nc4ccc(C(=O)c5ccc(*)cc5)cc4)cc3)cc2)cc1
P372150	*Oc1ccc(Oc2ccc(C(=O)c3cccc(NC(=O)CCCCCCCCC(=O)Nc4cccc(C(=O)c5ccc(*)cc5)c4)c3)cc2)cc1
P372151	*Oc1cccc(Oc2ccc(C(=O)c3ccc(NC(=O)CCCCCCCCC(=O)Nc4ccc(C(=O)c5ccc(*)cc5)cc4)cc3)cc2)c1
P372153	*Oc1ccc(NC(=O)c2cccc(C(=O)Nc3ccc(Oc4ccc(C(C)(C)c5cccc(C(C)(C)c6ccc(*)cc6)c5)cc4)cc3)c2)cc1
P372169	*Oc1ccc(C(=O)O)c(C(=O)Nc2ccc(NC(=O)c3cc(*)ccc3C(=O)O)cc2)c1
P372200	*CCCCCOc1cccc(NC(=O)c2cccc(C(=O)Nc3cccc(O*)c3)c2)c1
P372201	*CCCCCCCCOc1cccc(NC(=O)c2ccc(C(=O)Nc3cccc(O*)c3)cc2)c1
P372202	*CCCCCOc1ccc(NC(=O)c2cccc(C(=O)Nc3ccc(O*)cc3)c2)cc1
P372223	*Oc1ccc(NC(=O)c2cc(-c3ccc(C(=O)O)c(C(=O)Nc4ccc(*)cc4)c3)ccc2C(=O)O)cc1
P372240	*Oc1ccc(NC(=O)c2cc(C(=O)Nc3ccc(Oc4ccc(C(C)(C)c5ccc(*)cc5)cc4)cc3)cc(C(C)(C)C)c2)cc1
P372272	*Oc1ccc(NC(=O)c2ccc(*)cc2)cc1
P372288	*c1ccc(-c2nc3cc(Oc4ccc(NC(=O)c5cc(C(=O)Nc6ccc(Oc7ccc8nc(-c9ccccc9)c(*)nc8c7)cc6)cc(N6C(=O)c7ccccc7C6=O)c5)cc4)ccc3nc2-c2ccccc2)cc1
P372292	*Oc1ccc(Oc2ccc(NC(=O)c3ccc(-c4ccc(C(=O)Nc5ccc(*)cc5)c(C)c4)cc3C)cc2)cc1
P372293	*Oc1cccc(Oc2ccc(NC(=O)c3ccc(-c4ccc(C(=O)Nc5ccc(*)cc5)c(C)c4)cc3C)cc2)c1
P372294	*Oc1ccc(Oc2ccc(Oc3ccc(NC(=O)c4ccc(-c5ccc(C(=O)Nc6ccc(*)cc6)c(C)c5)cc4C)cc3)cc2)cc1
P372296	*Oc1ccc(S(=O)(=O)c2ccc(Oc3ccc(NC(=O)c4ccc(-c5ccc(C(=O)Nc6ccc(*)cc6)c(C)c5)cc4C)cc3)cc2)cc1
P372297	*Oc1ccc(S(=O)(=O)c2ccc(Oc3cccc(NC(=O)c4ccc(-c5ccc(C(=O)Nc6cccc(*)c6)c(C)c5)cc4C)c3)cc2)cc1
P372298	*Oc1ccc(NC(=O)c2ccc(-c3ccc(C(=O)Nc4ccc(Oc5ccc(C(C)(C)c6ccc(*)cc6)cc5)cc4)c(C)c3)cc2C)cc1
P372351	*CCOCCOc1cccc(NC(=O)c2cccc(C(=O)Nc3cccc(O*)c3)c2)c1
P372352	*CCOCCOc1cccc(NC(=O)c2ccc(C(=O)Nc3cccc(O*)c3)cc2)c1
P372353	*CCOCCOc1ccc(NC(=O)c2cccc(C(=O)Nc3ccc(O*)cc3)c2)cc1
P372355	*CCOCCOCCOc1cccc(NC(=O)c2cccc(C(=O)Nc3cccc(O*)c3)c2)c1
P372356	*CCOCCOCCOc1cccc(NC(=O)c2ccc(C(=O)Nc3cccc(O*)c3)cc2)c1
P372357	*CCOCCOCCOc1ccc(NC(=O)c2cccc(C(=O)Nc3ccc(O*)cc3)c2)cc1
P372359	*CCCCCOc1cccc(NC(=O)c2ccc(C(=O)Nc3cccc(O*)c3)cc2)c1
P372361	*CCCCCCCCOc1cccc(NC(=O)c2cccc(C(=O)Nc3cccc(O*)c3)c2)c1
P372362	*CCCCCCCCOc1ccc(NC(=O)c2cccc(C(=O)Nc3ccc(O*)cc3)c2)cc1
P372364	*Oc1ccc(NC(=C(C#N)C#N)c2cccc(C(Nc3ccc(Oc4ccc(NC(=O)c5ccc(C(=O)Nc6ccc(*)cc6)cc5)cc4)cc3)=C(C#N)C#N)c2)cc1
P372365	*Oc1ccc(NC(=O)c2cc(NC(=O)c3ccc(OC(C)=O)cc3)cc(C(=O)Nc3ccc(*)cc3)c2)cc1
P372366	*Oc1cccc(NC(=O)c2cc(NC(=O)c3ccc(OC(C)=O)cc3)cc(C(=O)Nc3ccc(*)cc3)c2)c1
P372367	*Oc1ccc(Oc2ccc(NC(=O)c3cc(NC(=O)c4ccc(OC(C)=O)cc4)cc(C(=O)Nc4ccc(*)cc4)c3)cc2)cc1
P372368	*Oc1cccc(Oc2ccc(NC(=O)c3cc(NC(=O)c4ccc(OC(C)=O)cc4)cc(C(=O)Nc4ccc(*)cc4)c3)cc2)c1
P372369	*Oc1ccc(S(=O)(=O)c2ccc(Oc3ccc(NC(=O)c4cc(NC(=O)c5ccc(OC(C)=O)cc5)cc(C(=O)Nc5ccc(*)cc5)c4)cc3)cc2)cc1
P372370	*Oc1ccc(NC(=O)c2cc(NC(=O)c3ccc(OC(C)=O)cc3)cc(C(=O)Nc3ccc(Oc4ccc(C(C)(C)c5ccc(*)cc5)cc4)cc3)c2)cc1
P372371	*Oc1ccc(NC(=O)c2cc(NC(=O)c3ccc(OC(C)=O)cc3)cc(C(=O)Nc3ccc(Oc4ccc(-c5ccc(*)cc5)cc4)cc3)c2)cc1
P372372	*CCCNC(=O)CCCCCCCCC(=O)NCCCOCCOCCO*
P372373	*CCCNC(=O)C(Cc1ccccc1)NC(=O)CCCCCCCCC(=O)NC(Cc1ccccc1)C(=O)NCCCOCCOCCO*
P372374	*CCCNC(=O)CNC(=O)C(Cc1ccccc1)NC(=O)CCCCCCCCC(=O)NC(Cc1ccccc1)C(=O)NCC(=O)NCCCOCCOCCO*
P372375	*CCCNC(=O)CNC(=O)C(NC(=O)C(Cc1ccccc1)NC(=O)CCCCCCCCC(=O)NC(Cc1ccccc1)C(=O)NC(C(=O)NCC(=O)NCCCOCCOCCO*)C(C)C)C(C)C
P372376	*CCCNC(=O)C(NC(=O)C(Cc1ccccc1)NC(=O)CCCCCCCCC(=O)NC(Cc1ccccc1)C(=O)NC(C(=O)NCCCOCCOCCO*)C(C)C)C(C)C
P372380	*CCCCCCOc1ccc(-c2cc(-c3ccccc3)c(-c3ccc(NC(=O)c4ccc(C(=O)Nc5ccc(-c6c(-c7ccccc7)cc(-c7ccc(O*)cc7)cc6-c6ccccc6)cc5)cc4)cc3)c(-c3ccccc3)c2)cc1
P372381	*CCCCCCCCCCOc1ccc(-c2cc(-c3ccccc3)c(-c3ccc(NC(=O)c4ccc(C(=O)Nc5ccc(-c6c(-c7ccccc7)cc(-c7ccc(O*)cc7)cc6-c6ccccc6)cc5)cc4)cc3)c(-c3ccccc3)c2)cc1
P372382	*CCCCCCOc1ccc(-c2cc(-c3ccc(-c4ccccc4)cc3)c(-c3ccc(NC(=O)c4ccc(C(=O)Nc5ccc(-c6c(-c7ccc(-c8ccccc8)cc7)cc(-c7ccc(O*)cc7)cc6-c6ccc(-c7ccccc7)cc6)cc5)cc4)cc3)c(-c3ccc(-c4ccccc4)cc3)c2)cc1
P372383	*CCCCCCCCCCOc1ccc(-c2cc(-c3ccc(-c4ccccc4)cc3)c(-c3ccc(NC(=O)c4ccc(C(=O)Nc5ccc(-c6c(-c7ccc(-c8ccccc8)cc7)cc(-c7ccc(O*)cc7)cc6-c6ccc(-c7ccccc7)cc6)cc5)cc4)cc3)c(-c3ccc(-c4ccccc4)cc3)c2)cc1
P372384	*Oc1ccc(NC(=O)c2ccc3cc(C(=O)Nc4ccc(Oc5ccc(C6(c7ccc(*)cc7)CC7CCC6C7)cc5)cc4)ccc3c2)cc1
P372385	*Oc1ccc(NC(=O)c2ccc(-c3ccc(C(=O)Nc4ccc(Oc5ccc(C6(c7ccc(*)cc7)CC7CCC6C7)cc5)cc4)cc3)cc2)cc1
P372386	*Oc1ccc(NC(=O)c2ccc(S(=O)(=O)c3ccc(C(=O)Nc4ccc(Oc5ccc(C6(c7ccc(*)cc7)CC7CCC6C7)cc5)cc4)cc3)cc2)cc1
P372387	*Oc1ccc(NC(=O)c2ccc(C(=O)Nc3ccc(Oc4ccc(C5(c6ccc(*)cc6)CC6CCC5C6)cc4)cc3)cc2)cc1
P372388	*Oc1ccc(NC(=O)c2cccc(C(=O)Nc3ccc(Oc4ccc(C5(c6ccc(*)cc6)CC6CCC5C6)cc4)cc3)c2)cc1
P372389	*Oc1ccc(NC(=O)c2cc(C(=O)Nc3ccc(Oc4ccc(C5(c6ccc(*)cc6)CC6CCC5C6)cc4)cc3)cc(C(C)(C)C)c2)cc1
P372391	*Oc1ccc(CC(NC(=O)CCc2ccc(OC(=O)COCC(*)=O)cc2)C(=O)OCCCC)cc1
P372392	*Oc1ccc(CC(NC(=O)CCc2ccc(OC(=O)COCC(*)=O)cc2)C(=O)OCc2ccccc2)cc1
P372393	*Oc1ccc(CC(NC(=O)CCc2ccc(OC(=O)COCC(*)=O)cc2)C(=O)OCCCCCCCCCCCC)cc1
P372394	*Oc1ccc(CC(NC(=O)CCc2ccc(OC(=O)COCC(*)=O)cc2)C(=O)OCC)cc1
P372395	*Oc1ccc(CC(NC(=O)CCc2ccc(OC(=O)COCC(*)=O)cc2)C(=O)OCCOCCOCC)cc1
P372396	*Oc1ccc(CC(NC(=O)CCc2ccc(OC(=O)COCC(*)=O)cc2)C(=O)OCCCCCC)cc1
P372397	*Oc1ccc(CC(NC(=O)CCc2ccc(OC(=O)COCC(*)=O)cc2)C(=O)OC)cc1
P372398	*Oc1ccc(CC(NC(=O)CCc2ccc(OC(=O)COCC(*)=O)cc2)C(=O)OCCCCCCCC)cc1
P372399	*Oc1ccc(CC(NC(=O)CCc2ccc(OC(=O)COCC(*)=O)cc2)C(=O)OCC(C)C)cc1
P372400	*Oc1ccc(CC(NC(=O)CCc2ccc(OC(=O)COCC(*)=O)cc2)C(=O)OC(C)C)cc1
P372401	*Oc1ccc(CC(NC(=O)CCc2ccc(OC(=O)COCC(*)=O)cc2)C(=O)OC(C)CC)cc1
P372402	*Oc1ccc(CC(NC(=O)CCc2ccc(OC(=O)COCCOCC(*)=O)cc2)C(=O)OCCCC)cc1
P372403	*Oc1ccc(CC(NC(=O)CCc2ccc(OC(=O)COCCOCC(*)=O)cc2)C(=O)OCc2ccccc2)cc1
P372404	*Oc1ccc(CC(NC(=O)CCc2ccc(OC(=O)COCCOCC(*)=O)cc2)C(=O)OCCCCCCCCCCCC)cc1
P372405	*Oc1ccc(CC(NC(=O)CCc2ccc(OC(=O)COCCOCC(*)=O)cc2)C(=O)OCC)cc1
P372406	*Oc1ccc(CC(NC(=O)CCc2ccc(OC(=O)COCCOCC(*)=O)cc2)C(=O)OCCOCCOCC)cc1
P372407	*Oc1ccc(CC(NC(=O)CCc2ccc(OC(=O)COCCOCC(*)=O)cc2)C(=O)OCCCCCC)cc1
P372408	*Oc1ccc(CC(NC(=O)CCc2ccc(OC(=O)COCCOCC(*)=O)cc2)C(=O)OC)cc1
P372409	*Oc1ccc(CC(NC(=O)CCc2ccc(OC(=O)COCCOCC(*)=O)cc2)C(=O)OCCCCCCCC)cc1
P372410	*Oc1ccc(CC(NC(=O)CCc2ccc(OC(=O)COCCOCC(*)=O)cc2)C(=O)OCC(C)C)cc1
P372411	*Oc1ccc(CC(NC(=O)CCc2ccc(OC(=O)COCCOCC(*)=O)cc2)C(=O)OC(C)C)cc1
P372412	*Oc1ccc(CC(NC(=O)CCc2ccc(OC(=O)COCCOCC(*)=O)cc2)C(=O)OC(C)CC)cc1
P372413	*Oc1ccc(CC(NC(=O)Cc2ccc(OC(=O)COCC(*)=O)cc2)C(=O)OCC)cc1
P372414	*Oc1ccc(CC(NC(=O)Cc2ccc(OC(=O)COCC(*)=O)cc2)C(=O)OCCCCCC)cc1
P372415	*Oc1ccc(CC(NC(=O)Cc2ccc(OC(=O)COCC(*)=O)cc2)C(=O)OCCCCCCCC)cc1
P372416	*Oc1ccc(CC(NC(=O)Cc2ccc(OC(=O)COCCOCC(*)=O)cc2)C(=O)OCC)cc1
P372417	*Oc1ccc(CC(NC(=O)Cc2ccc(OC(=O)COCCOCC(*)=O)cc2)C(=O)OCCCCCC)cc1
P372418	*Oc1ccc(CC(NC(=O)Cc2ccc(OC(=O)COCCOCC(*)=O)cc2)C(=O)OCCCCCCCC)cc1
P372435	*CCCC(=O)NNC(=O)c1ccc(C(=O)NNC(=O)CCCOc2ccc(O*)c(C)c2)cc1
P372436	*CCCCC(=O)NNC(=O)c1ccc(C(=O)NNC(=O)CCCCOc2ccc(O*)c(C)c2)cc1
P372437	*CCCCCC(=O)NNC(=O)c1ccc(C(=O)NNC(=O)CCCCCOc2ccc(O*)c(C)c2)cc1
P372490	*Oc1ccc(NC(=O)c2ccc(C(=O)Nc3ccc(Oc4ccc(C5(c6ccc(*)cc6)C6CC7CC(C6)CC5C7)cc4)cc3)cc2)cc1
P372491	*Oc1ccc(NC(=O)c2cccc(C(=O)Nc3ccc(Oc4ccc(C5(c6ccc(*)cc6)C6CC7CC(C6)CC5C7)cc4)cc3)c2)cc1
P372493	*Oc1ccc(NC(=O)c2ccc(Oc3ccc(C(=O)Nc4ccc(Oc5ccc(C6(c7ccc(*)cc7)C7CC8CC(C7)CC6C8)cc5)cc4)cc3)cc2)cc1
P372494	*Oc1ccc(NC(=O)c2ccc(S(=O)(=O)c3ccc(C(=O)Nc4ccc(Oc5ccc(C6(c7ccc(*)cc7)C7CC8CC(C7)CC6C8)cc5)cc4)cc3)cc2)cc1
P372495	*Oc1ccc(NC(=O)c2ccc(C(c3ccc(C(=O)Nc4ccc(Oc5ccc(C6(c7ccc(*)cc7)C7CC8CC(C7)CC6C8)cc5)cc4)cc3)(C(F)(F)F)C(F)(F)F)cc2)cc1
P372496	*Oc1ccc(NC(=O)c2ccc3cc(C(=O)Nc4ccc(Oc5ccc(C6(c7ccc(*)cc7)C7CC8CC(C7)CC6C8)cc5)cc4)ccc3c2)cc1
P372497	*Oc1ccc(NC(=O)c2ccc(C(=O)Nc3ccc(Oc4ccc(C5(c6ccc(*)cc6)C6CC7CC(C6)CC5C7)cc4)cc3)c3ccccc23)cc1
P372506	*Oc1ccc(NC(=O)c2cc(C(c3ccc(C(=O)O)c(C(=O)Nc4ccc(Oc5ccc(C(c6ccc(*)cc6)(C(F)(F)F)C(F)(F)F)cc5)cc4)c3)(C(F)(F)F)C(F)(F)F)ccc2C(=O)O)cc1
P372512	*c1ccc(S(=O)(=O)c2ccc(-n3nc(-c4ccccc4)c4ccc(Oc5ccc6c(-c7ccccc7)nn(*)c(=O)c6c5)cc4c3=O)cc2)cc1
P372513	*c1ccc(S(=O)(=O)c2ccc(-n3nc(-c4ccccc4)c4cc(Oc5ccc(C(C)(C)c6ccc(Oc7ccc8c(-c9ccccc9)nn(*)c(=O)c8c7)cc6)cc5)ccc4c3=O)cc2)cc1
P372514	*c1ccc(C(=O)c2ccc(-n3nc(-c4ccccc4)c4cc(Oc5ccc6c(-c7ccccc7)nn(*)c(=O)c6c5)ccc4c3=O)cc2)cc1
P372515	*c1ccc(C(=O)c2ccc(-n3nc(-c4ccccc4)c4cc(Oc5ccc(C(C)(C)c6ccc(Oc7ccc8c(-c9ccccc9)nn(*)c(=O)c8c7)cc6)cc5)ccc4c3=O)cc2)cc1
P372516	*c1cccc(-n2nc(-c3ccccc3)c3cc(Oc4ccc5c(-c6ccccc6)nn(*)c(=O)c5c4)ccc3c2=O)c1C#N
P372517	*c1cccc(-n2nc(-c3ccccc3)c3cc(Oc4ccc(C(C)(C)c5ccc(Oc6ccc7c(-c8ccccc8)nn(*)c(=O)c7c6)cc5)cc4)ccc3c2=O)c1C#N
P372518	*c1ccc(S(=O)(=O)c2ccc(-n3nc(-c4ccc(Oc5ccc(-c6nn(*)c(=O)c7ccccc67)cc5)cc4)c4ccccc4c3=O)cc2)cc1
P372519	*c1ccc(C(=O)c2ccc(-n3nc(-c4ccc(Oc5ccc(-c6nn(*)c(=O)c7ccccc67)cc5)cc4)c4ccccc4c3=O)cc2)cc1
P372537	*c1ccc(C(=O)c2ccc(Oc3ccc(-c4nn(*)c(=O)c5ccccc45)cc3)cc2)cc1
P372603	*Oc1ccc(NC(=O)c2cc(-c3ccc(C(=O)OCC)c(C(=O)Nc4ccc(*)cc4)c3)ccc2C(=O)OCC)cc1
P372604	*Oc1ccc(NC(=O)c2cc(C(=O)Nc3ccc(*)cc3)c(C(=O)OCC)cc2C(=O)OCC)cc1
P372623	*OC(=O)C(Cc1ccccc1)NC(=O)CCCCC(=O)NC(Cc1ccccc1)C(=O)OC1COC2C(*)COC12
P372624	*OC(=O)C(Cc1ccccc1)NC(=O)CCCCCCC(=O)NC(Cc1ccccc1)C(=O)OC1COC2C(*)COC12
P372625	*OC(=O)C(Cc1ccccc1)NC(=O)CCCCCCCCC(=O)NC(Cc1ccccc1)C(=O)OC1COC2C(*)COC12
P372626	*OC(=O)C(Cc1ccccc1)NC(=O)CCCCCCCCCCC(=O)NC(Cc1ccccc1)C(=O)OC1COC2C(*)COC12
P372627	*OC(=O)C(CC(C)C)NC(=O)CCCCC(=O)NC(CC(C)C)C(=O)OC1COC2C(*)COC12
P372628	*OC(=O)C(CC(C)C)NC(=O)CCCCCCCCC(=O)NC(CC(C)C)C(=O)OC1COC2C(*)COC12
P372629	*OC(=O)C(NC(=O)CCCCC(=O)NC(C(=O)OC1COC2C(*)COC12)C(C)CC)C(C)CC
P372630	*OC(=O)C(NC(=O)CCCCCCCCC(=O)NC(C(=O)OC1COC2C(*)COC12)C(C)CC)C(C)CC
P372631	*OC(=O)C(CCSC)NC(=O)CCCCC(=O)NC(CCSC)C(=O)OC1COC2C(*)COC12
P372632	*OC(=O)C(CCSC)NC(=O)CCCCCCCCC(=O)NC(CCSC)C(=O)OC1COC2C(*)COC12
P372679	*OC(=O)C(C)NC(=O)CCCCC(=O)NC(C)C(=O)OC1COC2C(*)COC12
P372680	*OC(=O)C(C)NC(=O)CCCCCC(=O)NC(C)C(=O)OC1COC2C(*)COC12
P372681	*OC(=O)C(C)NC(=O)CCCCCCC(=O)NC(C)C(=O)OC1COC2C(*)COC12
P372682	*OC(=O)C(C)NC(=O)CCCCCCCC(=O)NC(C)C(=O)OC1COC2C(*)COC12
P372683	*OC(=O)C(C)NC(=O)CCCCCCCCC(=O)NC(C)C(=O)OC1COC2C(*)COC12
P372684	*OC(=O)C(C)NC(=O)CCCCCCCCCCC(=O)NC(C)C(=O)OC1COC2C(*)COC12
P372685	*OC(=O)CNC(=O)CCCCCCCCC(=O)NCC(=O)OC1COC2C(*)COC12
P372686	*OC(=O)CNC(=O)CNC(=O)CCCCCCCCC(=O)NCC(=O)NCC(=O)OC1COC2C(*)COC12
P372712	*Oc1ccc(Oc2ccc(NC(=O)c3cccc(C(=O)Nc4ccc(*)cc4)c3)cc2)cc1C(C)(C)C
P372740	*Oc1ccc(NC(=O)c2ccc(NC(=O)c3ccc([Si](C)(C)c4ccc(C(=O)Nc5ccc(C(=O)Nc6ccc(*)cc6)cc5)cc4)cc3)cc2)cc1
P372757	*Oc1ccc(N(CC)c2ccc(/C=C(\C#N)C(=O)NC3CCCCC3NC(=O)/C(C#N)=C/c3ccc(N(CC)c4ccc(*)cc4)cc3)cc2)cc1
P372758	*c1ccc(CC(=O)Nc2ccc(Oc3ccc(NC(=O)Cc4ccc(-c5sc(*)c(-c6ccccc6)c5-c5ccccc5)cc4)cc3)cc2)cc1
P372806	*c1ccc(Oc2ccc(C(=O)c3ccc(Oc4ccc(C5(*)c6ccccc6C(=O)N5C)cc4)cc3)cc2)cc1
P372811	*Oc1cccc(Oc2ccc(C(=O)O)c(C(=O)Nc3ccc(Oc4ccc(-c5ccc(Oc6ccc(NC(=O)c7cc(*)ccc7C(=O)O)cc6)cc5)cc4)cc3)c2)c1
P372814	*OC(F)(C(=O)N([Li])S(=O)(=O)C(F)(F)C(*)(F)F)C(F)(F)F
P372879	*Oc1ccc(C(=O)NNC(=O)c2ccc(*)cc2)cc1
P373017	*Oc1ccc(NC(=O)c2cc(NC(=O)CCN3C(=O)c4ccccc4C3=O)cc(C(=O)Nc3ccc(*)cc3)c2)cc1
P373018	*Oc1ccc(NC(=O)c2cc(NC(=O)CCCN3C(=O)c4ccccc4C3=O)cc(C(=O)Nc3ccc(*)cc3)c2)cc1
P373019	*Oc1ccc(NC(=O)c2cc(NC(=O)CCCCCN3C(=O)c4ccccc4C3=O)cc(C(=O)Nc3ccc(*)cc3)c2)cc1
P373020	*Oc1ccc(NC(=O)c2cc(NC(=O)CCCCCCCCCCN3C(=O)c4ccccc4C3=O)cc(C(=O)Nc3ccc(*)cc3)c2)cc1
P373026	*Oc1ccc(C(=O)Nc2ccc(C(c3ccc(NC(=O)c4ccc(*)cc4)cc3)(P3(=O)Oc4ccccc4-c4ccccc43)P3(=O)Oc4ccccc4-c4ccccc43)cc2)cc1
P373138	*SCC(=O)N/N=C/c1ccc(OCCCCCCCCCCOc2ccc(/C=N/NC(=O)CSc3nnc(*)s3)cc2)cc1
P373142	*SCC(=O)N/N=C/c1ccc(OCCCCCCCCCCOc2ccc(/C=N/NC(=O)CSc3nnc(*)s3)cc2OC)c(OC)c1
P373173	*c1ccc(C(=O)c2ccc(C(=O)c3ccc(Oc4ccc(-c5nn(*)c(=O)c6ccccc56)c(F)c4)cc3)cc2)cc1
P373174	*c1ccc(C(=O)c2ccc(Oc3ccc(-c4nn(*)c(=O)c5ccccc45)c(F)c3)cc2)cc1
P373175	*c1ccc(S(=O)(=O)c2ccc(Oc3ccc(-c4nn(*)c(=O)c5ccccc45)c(F)c3)cc2)cc1
P373176	*c1c(F)c(F)c(-c2c(F)c(F)c(Oc3ccc(-c4nn(*)c(=O)c5ccccc45)c(F)c3)c(F)c2F)c(F)c1F
P373191	*Oc1ccc(C(=O)Nc2cc(NC(=O)c3ccc(*)cc3)cc(C(=O)OCCOC(=O)/C=C/c3ccc(N(C)C)cc3)c2)cc1
P373222	*Oc1ccc(C(=O)Nc2ccc(S(=O)(=O)c3ccc(NC(=O)c4ccc(Oc5nc(*)nc(Sc6ccccc6)n5)cc4)cc3)cc2)cc1
P373224	*Oc1ccc(C(=O)Nc2ccc(Cc3ccc(NC(=O)c4ccc(Oc5nc(*)nc(Sc6ccccc6)n5)cc4)cc3)cc2)cc1
P373225	*Oc1cccc(C(=O)Nc2ccc(-c3ccc(NC(=O)c4cccc(Oc5nc(*)nc(Sc6ccccc6)n5)c4)cc3)cc2)c1
P373226	*Oc1cccc(C(=O)Nc2ccc(S(=O)(=O)c3ccc(NC(=O)c4cccc(Oc5nc(*)nc(Sc6ccccc6)n5)c4)cc3)cc2)c1
P373235	*Oc1ccc(C(=O)Nc2cc(NC(=O)c3ccc(*)cc3)cc(-c3nc4ccccc4[nH]3)c2)cc1
P373236	*CCOc1ccc(C(=O)Nc2cc(NC(=O)c3ccc(O*)cc3)cc(-c3nc4ccccc4[nH]3)c2)cc1
P373237	*CCOCCOc1ccc(C(=O)Nc2cc(NC(=O)c3ccc(O*)cc3)cc(-c3nc4ccccc4[nH]3)c2)cc1
P373238	*CCOCCOCCOc1ccc(C(=O)Nc2cc(NC(=O)c3ccc(O*)cc3)cc(-c3nc4ccccc4[nH]3)c2)cc1
P373239	*CCOCCOCCOCCOc1ccc(C(=O)Nc2cc(NC(=O)c3ccc(O*)cc3)cc(-c3nc4ccccc4[nH]3)c2)cc1
P373240	*CCOCCOCCOCCOCCOc1ccc(C(=O)Nc2cc(NC(=O)c3ccc(O*)cc3)cc(-c3nc4ccccc4[nH]3)c2)cc1
P373241	*CCOCCOCCOCCOCCOCCOc1ccc(C(=O)Nc2cc(NC(=O)c3ccc(O*)cc3)cc(-c3nc4ccccc4[nH]3)c2)cc1
P373274	*Oc1cc(C(C)(C)C)c(Oc2ccc(C(=O)Nc3ccc(C(C)(C)c4ccc(NC(=O)c5ccc(*)cc5)cc4)cc3)cc2)cc1C(C)(C)C
P373275	*Oc1cc(C(C)(C)C)c(Oc2ccc(C(=O)Nc3ccc(C(C)(C)c4ccc(NC(=O)c5ccc(*)cc5)c(C)c4)cc3C)cc2)cc1C(C)(C)C
P373276	*Oc1cc(C(C)(C)C)c(Oc2ccc(C(=O)Nc3c(C)cc(C(C)(C)c4cc(C)c(NC(=O)c5ccc(*)cc5)c(C)c4)cc3C)cc2)cc1C(C)(C)C
P373277	*Oc1cc(C(C)(C)C)c(Oc2ccc(C(=O)Nc3c(C)cc(Cc4cc(C)c(NC(=O)c5ccc(*)cc5)c(C(C)C)c4)cc3C(C)C)cc2)cc1C(C)(C)C
P373278	*Oc1cc(C(C)(C)C)c(Oc2ccc(C(=O)Nc3ccc(C(c4ccc(NC(=O)c5ccc(*)cc5)cc4)(C(F)(F)F)C(F)(F)F)cc3)cc2)cc1C(C)(C)C
P373302	*c1ccc(NC(=O)c2ccc(OCCOc3ccc(C(=O)Nc4ccc5[nH]c(*)nc5c4)cc3)cc2)cc1
P373303	*c1ccc(NC(=O)c2ccc(OCCOCCOc3ccc(C(=O)Nc4ccc5[nH]c(*)nc5c4)cc3)cc2)cc1
P373304	*c1ccc(NC(=O)c2ccc(OCCOCCOCCOc3ccc(C(=O)Nc4ccc5[nH]c(*)nc5c4)cc3)cc2)cc1
P373305	*c1ccc(NC(=O)c2ccc(OCCOCCOCCOCCOc3ccc(C(=O)Nc4ccc5[nH]c(*)nc5c4)cc3)cc2)cc1
P373306	*c1ccc(NC(=O)c2ccc(OCCOCCOCCOCCOCCOc3ccc(C(=O)Nc4ccc5[nH]c(*)nc5c4)cc3)cc2)cc1
P373307	*c1cccc(NC(=O)c2ccc(OCCOc3ccc(C(=O)Nc4ccc5[nH]c(*)nc5c4)cc3)cc2)c1
P373308	*c1cccc(NC(=O)c2ccc(OCCOCCOc3ccc(C(=O)Nc4ccc5[nH]c(*)nc5c4)cc3)cc2)c1
P373309	*c1cccc(NC(=O)c2ccc(OCCOCCOCCOc3ccc(C(=O)Nc4ccc5[nH]c(*)nc5c4)cc3)cc2)c1
P373310	*c1cccc(NC(=O)c2ccc(OCCOCCOCCOCCOc3ccc(C(=O)Nc4ccc5[nH]c(*)nc5c4)cc3)cc2)c1
P373311	*c1cccc(NC(=O)c2ccc(OCCOCCOCCOCCOCCOc3ccc(C(=O)Nc4ccc5[nH]c(*)nc5c4)cc3)cc2)c1
P373344	*c1ccc(C(=O)c2ccc(Oc3ccc(-c4nn(*)c(=O)c5ccccc45)cc3Br)cc2)cc1
P373357	*Oc1ccc(CNC(=O)c2ccc(C(=O)NCc3ccc(OC4COC5C(*)COC45)cc3)cc2)cc1
P373358	*Oc1ccc(CNC(=O)c2cccc(C(=O)NCc3ccc(OC4COC5C(*)COC45)cc3)c2)cc1
P373359	*Oc1ccc(CNC(=O)CCCCC(=O)NCc2ccc(OC3COC4C(*)COC34)cc2)cc1
P373361	*Oc1ccc(NC(=O)c2ccc(OC3COC4C(Oc5ccc(C(=O)Nc6ccc(OC7COC8C(*)COC78)cc6)cc5)COC34)cc2)cc1
P373398	*CC(=O)Nc1ccc(NC(=O)COc2ccc3ccccc3c2Sc2c(O*)ccc3ccccc23)cc1
P373399	*CC(=O)Nc1cccc(NC(=O)COc2ccc3ccccc3c2Sc2c(O*)ccc3ccccc23)c1
P373400	*CC(=O)Nc1ccc(Cc2ccc(NC(=O)COc3ccc4ccccc4c3Sc3c(O*)ccc4ccccc34)cc2)cc1
P373401	*CC(=O)Nc1ccc(Oc2ccc(NC(=O)COc3ccc4ccccc4c3Sc3c(O*)ccc4ccccc34)cc2)cc1
P373402	*CC(=O)Nc1cccc2c(NC(=O)COc3ccc4ccccc4c3Sc3c(O*)ccc4ccccc34)cccc12
P373430	*CCNC(=O)c1ccc(O*)cc1
P373431	*CCNC(=O)c1cccc(O*)c1
P373432	*CCNC(=O)c1ccccc1O*
P373490	*c1ccc(NC(=O)c2cc(NC(=O)c3ccc(OC(C)=O)cc3)cc(C(=O)Nc3ccc(-c4nnc(*)o4)cc3)c2)cc1
P373491	*c1ccc(Oc2ccc(NC(=O)c3cc(NC(=O)c4ccc(OC(C)=O)cc4)cc(C(=O)Nc4ccc(Oc5ccc(-c6nnc(*)o6)cc5)cc4)c3)cc2)cc1
P373492	*c1ccc(Oc2cccc(NC(=O)c3cc(NC(=O)c4ccc(OC(C)=O)cc4)cc(C(=O)Nc4cccc(Oc5ccc(-c6nnc(*)o6)cc5)c4)c3)c2)cc1
P373555	*Oc1ccc(Oc2ccc(NC(=O)c3cc(C(=O)Nc4ccc(*)cc4)cc(C(C)(C)C)c3)cc2)cc1
P373556	*Oc1ccc(S(=O)(=O)c2ccc(Oc3ccc(NC(=O)c4cc(C(=O)Nc5ccc(*)cc5)cc(C(C)(C)C)c4)cc3)cc2)cc1
P373557	*Oc1ccc(Oc2ccc(Oc3ccc(NC(=O)c4cc(C(=O)Nc5ccc(*)cc5)cc(C(C)(C)C)c4)cc3)cc2)cc1
P373558	*CCCCCCOc1ccc(NC(=O)c2cc(C(=O)Nc3ccc(O*)cc3)cc(C(C)(C)C)c2)cc1
P373580	*c1ccc(C(=O)Nc2ccc(Oc3ccc(NC(=O)c4ccc(Oc5ccc(-c6nn(*)c(=O)c7ccccc67)cc5)cc4)cc3)cc2)cc1
P373611	*Cc1cc2cc(C(=O)Nc3ccc(Oc4ccc(NC(=O)c5cc6cc(*)c(OC(=O)COc7ccc8ccc(=O)oc8c7)cc6oc5=O)cc4)cc3)c(=O)oc2cc1OC(=O)COc1ccc2ccc(=O)oc2c1
P373636	*CCOCCOC(=O)/C=C/C(=O)NCCCCCCNC(=O)/C=C/C(=O)O*
P373637	*CCOCCOCCOC(=O)/C=C/C(=O)NCCCCCCNC(=O)/C=C/C(=O)O*
P373638	*CCOCCOCCOCCOC(=O)/C=C/C(=O)NCCCCCCNC(=O)/C=C/C(=O)O*
P373646	*c1ccc(C(=O)Nc2ccc(NC(=O)c3ccc(Oc4ccc(-c5nn(*)c(=O)c6ccccc56)c5ccccc45)cc3)cc2)cc1
P373647	*c1ccc(C(=O)Nc2ccc(Oc3ccc(NC(=O)c4ccc(Oc5ccc(-c6nn(*)c(=O)c7ccccc67)c6ccccc56)cc4)cc3)cc2)cc1
P373648	*c1ccc(C(=O)Nc2ccc(Oc3ccc(Oc4ccc(NC(=O)c5ccc(Oc6ccc(-c7nn(*)c(=O)c8ccccc78)c7ccccc67)cc5)cc4)cc3)cc2)cc1
P373649	*c1ccc(C(=O)Nc2ccc(Oc3ccc(Oc4ccc(NC(=O)c5ccc(Oc6ccc(-c7nn(*)c(=O)c8ccccc78)c7ccccc67)cc5)cc4C(F)(F)F)cc3)c(C(F)(F)F)c2)cc1
P373653	*Oc1ccc(NC(=O)c2cc(C(=O)Nc3ccc(*)cc3)cc(C(C)(C)C)c2)cc1
P373654	*Oc1ccc(C2(c3ccc(Oc4ccc(-c5ccc(NC(=O)c6cc(C(=O)Nc7ccc(-c8ccc(*)c(C(F)(F)F)c8)cc7)cc(C(C)(C)C)c6)cc5)cc4C(F)(F)F)cc3)c3ccccc3-c3ccccc32)cc1
P373655	*Oc1ccc(-c2ccc(NC(=O)c3cc(C(=O)Nc4ccc(-c5ccc(Oc6ccc(C(c7ccc(*)cc7)(C(F)(F)F)C(F)(F)F)cc6)c(C(F)(F)F)c5)cc4)cc(C(C)(C)C)c3)cc2)cc1C(F)(F)F
P373656	*Oc1ccc(-c2ccc(NC(=O)c3cc(C(=O)Nc4ccc(-c5ccc(Oc6ccc(C(C)(C)c7ccc(*)cc7)cc6)c(C(F)(F)F)c5)cc4)cc(C(C)(C)C)c3)cc2)cc1C(F)(F)F
P373688	*Cc1ccc2oc(=O)c(C(=O)Nc3ccc(Oc4ccc(NC(=O)c5cc6cc(*)ccc6oc5=O)cc4)cc3)cc2c1
P373689	*Cc1ccc2oc(=O)c(C(=O)Nc3ccc(Oc4ccc(Oc5ccc(NC(=O)c6cc7cc(*)ccc7oc6=O)cc5)cc4)cc3)cc2c1
P373690	*Cc1ccc2oc(=O)c(C(=O)Nc3ccc(Oc4ccc(C(c5ccc(Oc6ccc(NC(=O)c7cc8cc(*)ccc8oc7=O)cc6)cc5)(C(F)(F)F)C(F)(F)F)cc4)cc3)cc2c1
P373712	*Oc1ccc(NC(=O)c2cc(NC(=O)C34CC5CC(CC(C5)C3)C4)cc(C(=O)Nc3ccc(*)cc3)c2)cc1
P373713	*Oc1cc(Oc2ccc(NC(=O)c3cc(NC(=O)C45CC6CC(CC(C6)C4)C5)cc(C(=O)Nc4ccc(*)cc4)c3)cc2)ccc1C12CC3CC(CC(C3)C1)C2
P373716	*Oc1cccc(Oc2cccc(NC(=O)c3cc(Oc4ccc(C(=O)O)c(C(=O)Nc5cccc(*)c5)c4)ccc3C(=O)O)c2)c1
P373717	*Oc1cc(Oc2cccc(NC(=O)c3cc(Oc4ccc(C(=O)O)c(C(=O)Nc5cccc(*)c5)c4)ccc3C(=O)O)c2)ccc1C#N
P373718	*Oc1cccc(Oc2cccc(NC(=O)c3cc(Oc4ccc(C(=O)O)c(C(=O)Nc5cccc(*)c5)c4)ccc3C(=O)O)c2)c1C#N
P373744	*CCCCOc1ccc(C(=O)Nc2cccc(P(=O)(c3ccccc3)c3cccc(NC(=O)c4ccc(O*)cc4)c3)c2)cc1
P373813	*c1ccc(Oc2cccc3c(NC(=O)c4ccc(C(c5ccc(C(=O)Nc6cccc7c(Oc8ccc(-c9nnc(*)o9)cc8)cccc67)cc5)(C(F)(F)F)C(F)(F)F)cc4)cccc23)cc1
P373814	*c1ccc(Oc2cccc3c(NC(=O)c4ccc([Si](c5ccccc5)(c5ccccc5)c5ccc(C(=O)Nc6cccc7c(Oc8ccc(-c9nnc(*)o9)cc8)cccc67)cc5)cc4)cccc23)cc1
P373815	*c1ccc(Oc2cccc3c(NC(=O)c4ccc(Oc5ccc(C(=O)Nc6cccc7c(Oc8ccc(-c9nnc(*)o9)cc8)cccc67)cc5)cc4)cccc23)cc1
P373859	*CCNC(=O)c1ccc(-c2ccc(O*)cc2)cc1
P373865	*CCNC(=O)c1ccc2cc(O*)ccc2c1
P373866	*CCNC(=O)c1ccc(C(=O)NCCOc2ccc3c(O*)cccc3c2)cc1
P373867	*CCNC(=O)c1cccc(C(=O)NCCOc2ccc3c(O*)cccc3c2)c1
P373868	*CCNC(=O)c1ccc(C(=O)NCCOc2ccc3ccc(O*)cc3c2)cc1
P373869	*CCNC(=O)c1cccc(C(=O)NCCOc2ccc3ccc(O*)cc3c2)c1
P373870	*CCNC(=O)c1cccc(C(=O)NCCOc2cccc3c(O*)cccc23)c1
P373871	*CCNC(=O)c1ccc(C(=O)NCCOc2cc3ccccc3cc2O*)cc1
P380030	*CC(=O)NCCCCCCNC(=O)CS*
P382123	*c1ccc(Sc2ccc(-c3nn(-c4ccc(S(=O)(=O)c5ccc(-n6nc(*)c7ccccc7c6=O)cc5)cc4)c(=O)c4ccccc34)cc2)cc1
P382124	*c1ccc(C(=O)c2ccc(-n3nc(-c4ccc(Sc5ccc(-c6nn(*)c(=O)c7ccccc67)cc5)cc4)c4ccccc4c3=O)cc2)cc1
P382195	*c1ccc(NC(=O)c2ccc(NC(=O)c3ccc([Si](C)(C)c4ccc(C(=O)Nc5ccc(C(=O)Nc6ccc(-c7sc(*)c(-c8ccccc8)c7-c7ccccc7)cc6)cc5)cc4)cc3)cc2)cc1
P382197	*/C=C(\C#N)C(=O)NC1CCCCC1NC(=O)/C(C#N)=C/c1ccc(/C=C/c2ccc(N(CC)Cc3ccccc3CN(CC)c3ccc(/C=C/c4ccc(*)s4)cc3)cc2)s1
P382198	*/C=C(\C#N)C(=O)NC1CCCCC1NC(=O)/C(C#N)=C/c1ccc(/C=C/c2ccc(N(CC)Cc3cccc(CN(CC)c4ccc(/C=C/c5ccc(*)s5)cc4)c3)cc2)s1
P382200	*/C=C(\C#N)C(=O)NC1CCCCC1NC(=O)/C(C#N)=C/c1ccc(/C=C/c2ccc(N(c3ccccc3)c3ccc(N(c4ccccc4)c4ccc(/C=C/c5ccc(*)s5)cc4)cc3)cc2)s1
P382204	*/C=C(\C#N)C(=O)Nc1cc(-c2ccc(O)c(NC(=O)/C(C#N)=C/c3ccc(/C=C/c4ccc(N(c5ccccc5)c5ccc(N(c6ccccc6)c6ccc(/C=C/c7ccc(*)s7)cc6)cc5)cc4)s3)c2)ccc1O
P382207	*c1ccc(CC(=O)Nc2ccc(NC(=O)Cc3ccc(-c4sc(*)c(-c5ccccc5)c4-c4ccccc4)cc3)cc2)cc1
P382208	*c1ccc(CC(=O)Nc2cccc(NC(=O)Cc3ccc(-c4sc(*)c(-c5ccccc5)c4-c4ccccc4)cc3)c2)cc1
P382209	*c1ccc(CC(=O)Nc2ccc(-c3ccc(NC(=O)Cc4ccc(-c5sc(*)c(-c6ccccc6)c5-c5ccccc5)cc4)cc3)cc2)cc1
P382210	*c1ccc(CC(=O)Nc2ccc(Cc3ccc(NC(=O)Cc4ccc(-c5sc(*)c(-c6ccccc6)c5-c5ccccc5)cc4)cc3)cc2)cc1
P382211	*c1ccc(CC(=O)Nc2ccc(S(=O)(=O)c3ccc(NC(=O)Cc4ccc(-c5sc(*)c(-c6ccccc6)c5-c5ccccc5)cc4)cc3)cc2)cc1
P382212	*c1ccc(CC(=O)Nc2cccc3c(NC(=O)Cc4ccc(-c5sc(*)c(-c6ccccc6)c5-c5ccccc5)cc4)cccc23)cc1
P382213	*c1ccc(NC(=O)Cc2ccc(-c3sc(-c4ccc(CC(=O)Nc5ccc(-c6sc(*)c(-c7ccccc7)c6-c6ccccc6)cc5)cc4)c(-c4ccccc4)c3-c3ccccc3)cc2)cc1
P390214	*c1ccc(C(=O)NNC(=O)c2ccc(C(=O)NNC(=O)c3ccc(C4(*)OC(=O)c5ccccc54)cc3)cc2)cc1
P390400	*Oc1ccc(C(=O)Nc2ccc(C(c3ccc(NC(=O)c4ccc(OC(=O)c5ccc(C(*)=O)cc5)cc4)cc3)(C(F)(F)F)C(F)(F)F)cc2)cc1
P390401	*Oc1ccc(C(=O)Nc2ccc(C(c3ccc(NC(=O)c4ccc(OC(=O)c5cccc(C(*)=O)c5)cc4)cc3)(C(F)(F)F)C(F)(F)F)cc2)cc1
P390402	*Oc1ccc(C(=O)Nc2cc(C(c3ccc(C)c(NC(=O)c4ccc(OC(=O)c5ccc(C(*)=O)cc5)cc4)c3)(C(F)(F)F)C(F)(F)F)ccc2C)cc1
P390403	*Oc1ccc(C(=O)Nc2cc(C(c3ccc(C)c(NC(=O)c4ccc(OC(=O)c5cccc(C(*)=O)c5)cc4)c3)(C(F)(F)F)C(F)(F)F)ccc2C)cc1
P392068	*Oc1ccc(CC(NC(=O)CCc2ccc(OC(=O)CCCCC(*)=O)cc2)C(=O)OCC)cc1
P392069	*Oc1ccc(CC(NC(=O)CCc2ccc(OC(=O)CCCCC(*)=O)cc2)C(=O)OCCCCCC)cc1
P392070	*Oc1ccc(CC(NC(=O)CCc2ccc(OC(=O)CCCCC(*)=O)cc2)C(=O)OCCCCCCCC)cc1
P392071	*Oc1ccc(CC(NC(=O)CCc2ccc(OC(=O)CCC(*)=O)cc2)C(=O)OCCCCCC)cc1
P392072	*Oc1ccc(CC(NC(=O)CCc2ccc(OC(=O)CCCCCCCCC(*)=O)cc2)C(=O)OCCCCCC)cc1
P392084	*Oc1ccc(NC(=O)c2ccc([Si](C)(C)c3ccc(C(*)=O)cc3)cc2)cc1
P392085	*Oc1cccc(NC(=O)c2ccc([Si](C)(C)c3ccc(C(*)=O)cc3)cc2)c1
P392086	*Oc1ccc(NC(=O)c2ccc([Si](c3ccccc3)(c3ccccc3)c3ccc(C(*)=O)cc3)cc2)cc1
P392087	*Oc1cccc(NC(=O)c2ccc([Si](c3ccccc3)(c3ccccc3)c3ccc(C(*)=O)cc3)cc2)c1
P392093	*c1ccc(OC(=O)c2ccc([Si](C)(C)c3ccc(C(=O)Oc4ccc(C5(*)c6ccccc6C(=O)N5c5ccccc5)cc4)cc3)cc2)cc1
P392105	*Oc1ccc(CC(NC(=O)CCc2ccc(OC(=O)CCC(*)=O)cc2)C(=O)OCC)cc1
P392106	*Oc1ccc(CC(NC(=O)CCc2ccc(OC(=O)CCC(*)=O)cc2)C(=O)OCCCC)cc1
P392107	*Oc1ccc(CC(NC(=O)CCc2ccc(OC(=O)CCC(*)=O)cc2)C(=O)OCCCCCCCC)cc1
P392108	*Oc1ccc(CC(NC(=O)CCc2ccc(OC(=O)CCCCC(*)=O)cc2)C(=O)OCCCC)cc1
P392109	*Oc1ccc(CC(NC(=O)CCc2ccc(OC(=O)CCCCCCC(*)=O)cc2)C(=O)OCC)cc1
P392110	*Oc1ccc(CC(NC(=O)CCc2ccc(OC(=O)CCCCCCC(*)=O)cc2)C(=O)OCCCC)cc1
P392111	*Oc1ccc(CC(NC(=O)CCc2ccc(OC(=O)CCCCCCC(*)=O)cc2)C(=O)OCCCCCC)cc1
P392112	*Oc1ccc(CC(NC(=O)CCc2ccc(OC(=O)CCCCCCC(*)=O)cc2)C(=O)OCCCCCCCC)cc1
P392113	*Oc1ccc(CC(NC(=O)CCc2ccc(OC(=O)CCCCCCCCC(*)=O)cc2)C(=O)OCC)cc1
P392114	*Oc1ccc(CC(NC(=O)CCc2ccc(OC(=O)CCCCCCCCC(*)=O)cc2)C(=O)OCCCC)cc1
P392115	*Oc1ccc(CC(NC(=O)CCc2ccc(OC(=O)CCCCCCCCC(*)=O)cc2)C(=O)OCCCCCCCC)cc1
P392120	*Oc1ccc(CC(NC(=O)CCc2ccc(OC(=O)CCC(*)=O)cc2)C(=O)OC)cc1
P392121	*Oc1ccc(CC(NC(=O)CCc2ccc(OC(=O)CCC(*)=O)cc2)C(=O)OCCCCCCCCCCCC)cc1
P392122	*Oc1ccc(CC(NC(=O)CCc2ccc(OC(=O)CCCC(*)=O)cc2)C(=O)OC)cc1
P392123	*Oc1ccc(CC(NC(=O)CCc2ccc(OC(=O)CCCC(*)=O)cc2)C(=O)OCC)cc1
P392124	*Oc1ccc(CC(NC(=O)CCc2ccc(OC(=O)CCCC(*)=O)cc2)C(=O)OCCCC)cc1
P392125	*Oc1ccc(CC(NC(=O)CCc2ccc(OC(=O)CCCC(*)=O)cc2)C(=O)OCCCCCC)cc1
P392126	*Oc1ccc(CC(NC(=O)CCc2ccc(OC(=O)CCCC(*)=O)cc2)C(=O)OCCCCCCCC)cc1
P392127	*Oc1ccc(CC(NC(=O)CCc2ccc(OC(=O)CCCC(*)=O)cc2)C(=O)OCCCCCCCCCCCC)cc1
P392128	*Oc1ccc(CC(NC(=O)CCc2ccc(OC(=O)CCCCC(*)=O)cc2)C(=O)OC)cc1
P392129	*Oc1ccc(CC(NC(=O)CCc2ccc(OC(=O)CCCCC(*)=O)cc2)C(=O)OCCCCCCCCCCCC)cc1
P392130	*Oc1ccc(CC(NC(=O)CCc2ccc(OC(=O)CCCCCCC(*)=O)cc2)C(=O)OC)cc1
P392131	*Oc1ccc(CC(NC(=O)CCc2ccc(OC(=O)CCCCCCC(*)=O)cc2)C(=O)OCCCCCCCCCCCC)cc1
P392132	*Oc1ccc(CC(NC(=O)CCc2ccc(OC(=O)CCCCCCCCC(*)=O)cc2)C(=O)OC)cc1
P392133	*Oc1ccc(CC(NC(=O)CCc2ccc(OC(=O)CCCCCCCCC(*)=O)cc2)C(=O)OCCCCCCCCCCCC)cc1
P392169	*CC(=O)NC(C)C(=O)O*
P392170	*OC(C)C(=O)NC(C)C(*)=O
P392187	*Oc1ccc(C(=O)NNC(=O)c2ccc(C(=O)NNC(=O)c3ccc(OC(=O)c4cccc(C(*)=O)c4)cc3)cc2)cc1
P392188	*Oc1ccc(C(=O)NNC(=O)c2cccc(C(=O)NNC(=O)c3ccc(OC(=O)c4cccc(C(*)=O)c4)cc3)c2)cc1
P392190	*Oc1ccc(C(=O)NNC(=O)c2ccc(C(=O)NNC(=O)c3ccc(OC(=O)c4cccc(C(*)=O)c4)cc3)cc2Oc2ccccc2)cc1
P392201	*Oc1ccc(CC(NC(=O)CCc2ccc(OC(=O)CCC(*)=O)cc2)C(=O)OCc2ccccc2)cc1
P392202	*Oc1ccc(CC(NC(=O)CCc2ccc(OC(=O)CCC(*)=O)cc2)C(=O)OCCOCCOCC)cc1
P392203	*Oc1ccc(CC(NC(=O)CCc2ccc(OC(=O)CCC(*)=O)cc2)C(=O)OCC(C)C)cc1
P392204	*Oc1ccc(CC(NC(=O)CCc2ccc(OC(=O)CCC(*)=O)cc2)C(=O)OC(C)C)cc1
P392205	*Oc1ccc(CC(NC(=O)CCc2ccc(OC(=O)CCC(*)=O)cc2)C(=O)OC(C)CC)cc1
P392206	*Oc1ccc(CC(NC(=O)CCc2ccc(OC(=O)CCCCCCCCC(*)=O)cc2)C(=O)OCc2ccccc2)cc1
P392207	*Oc1ccc(CC(NC(=O)CCc2ccc(OC(=O)CCCCCCCCC(*)=O)cc2)C(=O)OCCOCCOCC)cc1
P392208	*Oc1ccc(CC(NC(=O)CCc2ccc(OC(=O)CCCCCCCCC(*)=O)cc2)C(=O)OCC(C)C)cc1
P392209	*Oc1ccc(CC(NC(=O)CCc2ccc(OC(=O)CCCCCCCCC(*)=O)cc2)C(=O)OC(C)C)cc1
P392210	*Oc1ccc(CC(NC(=O)CCc2ccc(OC(=O)CCCCCCCCC(*)=O)cc2)C(=O)OC(C)CC)cc1
P392211	*Oc1ccc(CC(NC(=O)CCc2ccc(OC(=O)CCCC(*)=O)cc2)C(=O)OCc2ccccc2)cc1
P392212	*Oc1ccc(CC(NC(=O)CCc2ccc(OC(=O)CCCC(*)=O)cc2)C(=O)OCCOCCOCC)cc1
P392213	*Oc1ccc(CC(NC(=O)CCc2ccc(OC(=O)CCCC(*)=O)cc2)C(=O)OCC(C)C)cc1
P392214	*Oc1ccc(CC(NC(=O)CCc2ccc(OC(=O)CCCC(*)=O)cc2)C(=O)OC(C)C)cc1
P392215	*Oc1ccc(CC(NC(=O)CCc2ccc(OC(=O)CCCC(*)=O)cc2)C(=O)OC(C)CC)cc1
P392216	*Oc1ccc(CC(NC(=O)CCc2ccc(OC(=O)CCCCC(*)=O)cc2)C(=O)OCc2ccccc2)cc1
P392217	*Oc1ccc(CC(NC(=O)CCc2ccc(OC(=O)CCCCC(*)=O)cc2)C(=O)OCCOCCOCC)cc1
P392218	*Oc1ccc(CC(NC(=O)CCc2ccc(OC(=O)CCCCC(*)=O)cc2)C(=O)OCC(C)C)cc1
P392219	*Oc1ccc(CC(NC(=O)CCc2ccc(OC(=O)CCCCC(*)=O)cc2)C(=O)OC(C)C)cc1
P392220	*Oc1ccc(CC(NC(=O)CCc2ccc(OC(=O)CCCCC(*)=O)cc2)C(=O)OC(C)CC)cc1
P392221	*Oc1ccc(CC(NC(=O)CCc2ccc(OC(=O)CCCCCCC(*)=O)cc2)C(=O)OCc2ccccc2)cc1
P392222	*Oc1ccc(CC(NC(=O)CCc2ccc(OC(=O)CCCCCCC(*)=O)cc2)C(=O)OCCOCCOCC)cc1
P392223	*Oc1ccc(CC(NC(=O)CCc2ccc(OC(=O)CCCCCCC(*)=O)cc2)C(=O)OCC(C)C)cc1
P392224	*Oc1ccc(CC(NC(=O)CCc2ccc(OC(=O)CCCCCCC(*)=O)cc2)C(=O)OC(C)C)cc1
P392225	*Oc1ccc(CC(NC(=O)CCc2ccc(OC(=O)CCCCCCC(*)=O)cc2)C(=O)OC(C)CC)cc1
P392226	*Oc1ccc(CC(NC(=O)Cc2ccc(OC(=O)CCC(*)=O)cc2)C(=O)OCC)cc1
P392227	*Oc1ccc(CC(NC(=O)Cc2ccc(OC(=O)CCC(*)=O)cc2)C(=O)OCCCCCC)cc1
P392228	*Oc1ccc(CC(NC(=O)Cc2ccc(OC(=O)CCC(*)=O)cc2)C(=O)OCCCCCCCC)cc1
P392229	*Oc1ccc(CC(NC(=O)Cc2ccc(OC(=O)CCCCC(*)=O)cc2)C(=O)OCC)cc1
P392230	*Oc1ccc(CC(NC(=O)Cc2ccc(OC(=O)CCCCC(*)=O)cc2)C(=O)OCCCCCC)cc1
P392231	*Oc1ccc(CC(NC(=O)Cc2ccc(OC(=O)CCCCC(*)=O)cc2)C(=O)OCCCCCCCC)cc1
P392232	*Oc1ccc(CC(NC(=O)Cc2ccc(OC(=O)CC(C)CCC(*)=O)cc2)C(=O)OCC)cc1
P392233	*Oc1ccc(CC(NC(=O)Cc2ccc(OC(=O)CC(C)CCC(*)=O)cc2)C(=O)OCCCCCC)cc1
P392234	*Oc1ccc(CC(NC(=O)Cc2ccc(OC(=O)CC(C)CCC(*)=O)cc2)C(=O)OCCCCCCCC)cc1
P392235	*Oc1ccc(CC(NC(=O)Cc2ccc(OC(=O)CCCCCCC(*)=O)cc2)C(=O)OCC)cc1
P392236	*Oc1ccc(CC(NC(=O)Cc2ccc(OC(=O)CCCCCCC(*)=O)cc2)C(=O)OCCCCCC)cc1
P392237	*Oc1ccc(CC(NC(=O)Cc2ccc(OC(=O)CCCCCCC(*)=O)cc2)C(=O)OCCCCCCCC)cc1
P392238	*Oc1ccc(CC(NC(=O)Cc2ccc(OC(=O)CCCCCCCCC(*)=O)cc2)C(=O)OCC)cc1
P392239	*Oc1ccc(CC(NC(=O)Cc2ccc(OC(=O)CCCCCCCCC(*)=O)cc2)C(=O)OCCCCCC)cc1
P392240	*Oc1ccc(CC(NC(=O)Cc2ccc(OC(=O)CCCCCCCCC(*)=O)cc2)C(=O)OCCCCCCCC)cc1
P392241	*Oc1ccc(CC(NC(=O)Cc2ccc(OC(=O)CCCC(*)=O)cc2)C(=O)OCC)cc1
P392242	*Oc1ccc(CC(NC(=O)Cc2ccc(OC(=O)CCCC(*)=O)cc2)C(=O)OCCCCCC)cc1
P392243	*Oc1ccc(CC(NC(=O)Cc2ccc(OC(=O)CCCC(*)=O)cc2)C(=O)OCCCCCCCC)cc1
P392244	*Oc1ccc(CCNC(=O)c2cccc(C(=O)NCCc3ccc(OC(=O)c4cccc(C(*)=O)c4)cc3)c2)cc1
P392245	*Oc1ccc(CCNC(=O)c2cccc(C(*)=O)c2)cc1
P392401	*Oc1ccc(CC(NC(=O)CCc2ccc(OC(=O)CCC(C)CC(*)=O)cc2)C(=O)OCc2ccccc2)cc1
P392411	*Oc1ccc(CC(NC(=O)CCc2ccc(OC(=O)CCC(C)CC(*)=O)cc2)C(=O)OC)cc1
P392418	*Oc1ccc(CC(NC(=O)CCc2ccc(OC(=O)CC(C)CCC(*)=O)cc2)C(=O)OC(C)CC)cc1
P392450	*CCc1ccc(NC(=O)c2cccc(C(=O)Nc3ccc(CCOC(=O)c4cccc(C(=O)O*)c4)cc3)c2)cc1
P392509	*Oc1ccc(CC(NC(=O)CCc2ccc(OC(=O)CC(C)CCC(*)=O)cc2)C(=O)OCCCC)cc1
P392512	*CC(=O)NCC(=O)O*
P392571	*CCCCCCNC(=O)CCCC(=O)O*
P392623	*CCCCOC(=O)C(Cc1ccccc1)NC(=O)/C=C/C(=O)NC(Cc1ccccc1)C(=O)O*
P392624	*CCCCCCOC(=O)C(Cc1ccccc1)NC(=O)/C=C/C(=O)NC(Cc1ccccc1)C(=O)O*
P392625	*C/C=C/COC(=O)C(Cc1ccccc1)NC(=O)/C=C/C(=O)NC(Cc1ccccc1)C(=O)O*
P392626	*C/C=C/COC(=O)C(Cc1ccccc1)NC(=O)CCCCC(=O)NC(Cc1ccccc1)C(=O)O*
P392627	*C/C=C/COC(=O)C(Cc1ccccc1)NC(=O)CCCCCCCCC(=O)NC(Cc1ccccc1)C(=O)O*
P392667	*CC(=O)NCCCCCCNC(=O)COC(=O)CCC(=O)O*
P392668	*CC(=O)NCCCCCCNC(=O)COC(=O)CCCCC(=O)O*
P392669	*CC(=O)NCCCCCCNC(=O)COC(=O)CCCCCCC(=O)O*
P392670	*CC(=O)NCCCCCCNC(=O)COC(=O)CCCCCCCCC(=O)O*
P392671	*CC(=O)NCCCCCCNC(=O)COC(=O)CCCCCCCCCCC(=O)O*
P392718	*Cc1cc2cc(C(=O)Nc3ccc(NC(=O)c4cc5cc(*)c(OC(=O)COc6ccc7ccc(=O)oc7c6)cc5oc4=O)cc3)c(=O)oc2cc1OC(=O)COc1ccc2ccc(=O)oc2c1
P392719	*Cc1cc2cc(C(=O)Nc3ccc(-c4ccc(NC(=O)c5cc6cc(*)c(OC(=O)COc7ccc8ccc(=O)oc8c7)cc6oc5=O)cc4)cc3)c(=O)oc2cc1OC(=O)COc1ccc2ccc(=O)oc2c1
P392720	*Cc1cc2cc(C(=O)Nc3ccc(Cc4ccc(NC(=O)c5cc6cc(*)c(OC(=O)COc7ccc8ccc(=O)oc8c7)cc6oc5=O)cc4)cc3)c(=O)oc2cc1OC(=O)COc1ccc2ccc(=O)oc2c1
P392721	*Cc1cc2cc(C(=O)Nc3ccc(S(=O)(=O)c4ccc(NC(=O)c5cc6cc(*)c(OC(=O)COc7ccc8ccc(=O)oc8c7)cc6oc5=O)cc4)cc3)c(=O)oc2cc1OC(=O)COc1ccc2ccc(=O)oc2c1
P392722	*Cc1cc2cc(C(=O)Nc3ccc(C(c4ccc(NC(=O)c5cc6cc(*)c(OC(=O)COc7ccc8ccc(=O)oc8c7)cc6oc5=O)cc4)(C(F)(F)F)C(F)(F)F)cc3)c(=O)oc2cc1OC(=O)COc1ccc2ccc(=O)oc2c1
P392723	*Cc1cc2cc(C(=O)Nc3cccc(NC(=O)c4cc5cc(*)c(OC(=O)COc6ccc7ccc(=O)oc7c6)cc5oc4=O)c3)c(=O)oc2cc1OC(=O)COc1ccc2ccc(=O)oc2c1
P392727	*CCOC(=O)/C=C/C(=O)NCCCCCCNC(=O)/C=C/C(=O)O*
P392743	*Cc1ccc2oc(=O)c(C(=O)Nc3ccc(C(c4ccc(NC(=O)c5cc6cc(*)ccc6oc5=O)cc4)(C(F)(F)F)C(F)(F)F)cc3)cc2c1
P392746	*Oc1ccc(NC(=O)/C=C/C(=O)NNC(=O)/C=C/C(=O)Nc2ccc(OC(=O)/C=C/C(=O)NNC(=O)/C=C/C(*)=O)cc2)cc1
P392747	*Oc1ccc(NC(=O)/C=C/C(=O)NNC(=O)/C=C/C(=O)Nc2ccc(OC(=O)c3ccccc3C(=O)NNC(=O)c3ccccc3C(*)=O)cc2)cc1
P400002	*Nc1ccc(-c2ccc(NC(=O)c3cccc(C(*)=O)c3)c(S)c2)cc1S
P400011	*CCC(CC)CC(C)CNC(=O)c1ccc(C(=O)N*)cc1
P400013	*CCCP(CCCCCCCC)CCCNC(=O)CCCCC(=O)N*
P400018	*CCCCCCCCCCCCCCC(=O)N*
P400019	*Cc1c(C)c(C)c(CNC(=O)CCCCCC(C)CC(=O)N*)c(C)c1C
P400020	*Cc1c(C)c(C)c(CNC(=O)CCCC(=O)N*)c(C)c1C
P400026	*CCCCCCCCCCOC(=O)NNC(=O)CCCCCCCCC(=O)NNC(=O)O*
P400052	*CCCCCCNC(=O)CCP(C)(=O)CCC(=O)N*
P400053	*CCCCCCCCNC(=O)CCP(C)(=O)CCC(=O)N*
P400054	*NC1CCC(CC(C)(C)NC(=O)CCCCC(*)=O)CC1
P400075	*CCCCCCNC(=O)CCc1ccc(C(C)CC(=O)N*)cc1
P400076	*CCCCCCNC(=O)CCC(C)(C)c1ccc(C(C)(C)CCC(=O)N*)cc1
P400095	*NC(CCC(=O)OCCCCCCCCCC)C(*)=O
P400102	*Nc1ccc(C(C)(C)c2ccc(NC(=O)c3cc(C(*)=O)cc(N4C(=O)C5C6CCC(C6)C5C4=O)c3)cc2)cc1
P400103	*Nc1ccc(Cc2ccc(NC(=O)c3cc(C(*)=O)cc(N4C(=O)C5C6CCC(C6)C5C4=O)c3)cc2)cc1
P400104	*Nc1ccc(C(C)(C)c2ccc(NC(=O)c3cc(C(*)=O)cc(N4C(=O)C5CC=CCC5C4=O)c3)cc2)cc1
P400105	*Nc1ccc(Cc2ccc(NC(=O)c3cc(C(*)=O)cc(N4C(=O)C5CC=CCC5C4=O)c3)cc2)cc1
P400106	*Nc1ccc(C(C)(C)c2ccc(NC(=O)c3cc(C(*)=O)cc(N4C(=O)C=CC4=O)c3)cc2)cc1
P400107	*Nc1ccc(Cc2ccc(NC(=O)c3cc(C(*)=O)cc(N4C(=O)C=CC4=O)c3)cc2)cc1
P400114	*C(=O)CCCCCCCCC(=O)N1CC(C)N(*)CC1C
P400115	*C(=O)CCCCCCCCC(=O)NC1CCCCN(*)C1
P400116	*Nc1cc(NC(=O)C(*)=O)ccc1C
P400117	*NC(CCC(=O)OCc1ccc([N+](=O)[O-])cc1)C(*)=O
P400135	*Nc1cccc(NC(=O)c2cc(NC(=O)c3ccccc3)cc(C(*)=O)c2)c1
P400136	*Nc1ccc(NC(=O)c2cc(NC(=O)c3ccccc3)cc(C(*)=O)c2)cc1
P400137	*Nc1ccc(Cc2ccc(NC(=O)c3cc(NC(=O)c4ccccc4)cc(C(*)=O)c3)cc2)cc1
P400138	*Nc1ccc(C(C)(C)c2ccc(NC(=O)c3cc(NC(=O)c4ccccc4)cc(C(*)=O)c3)cc2)cc1
P400139	*Nc1ccc(Cc2ccc(NC(=O)c3cc(C(*)=O)cc(N4C(=O)C5C6C=CC(C6)C5C4=O)c3)cc2)cc1
P400190	*Nc1ccc(-c2ccc(NC(=O)c3cccc(C(*)=O)c3)c(O)c2)cc1O
P400223	*CCCCNC(=O)C(=O)N*
P400231	*CCOC(=O)NNC(=O)CCCCCCCCC(=O)NNC(=O)O*
P400232	*CCCOC(=O)NNC(=O)CCCCCCCCC(=O)NNC(=O)O*
P400233	*CCCCOC(=O)NNC(=O)CCCCCCCCC(=O)NNC(=O)O*
P400234	*CCCCCOC(=O)NNC(=O)CCCCCCCCC(=O)NNC(=O)O*
P400235	*CCCCCCOC(=O)NNC(=O)CCCCCCCCC(=O)NNC(=O)O*
P400236	*CCCCCCCCOC(=O)NNC(=O)CCCCCCCCC(=O)NNC(=O)O*
P400244	*Nc1cccc(CCc2ccc(NC(=O)c3cccc(C(*)=O)c3)cc2)c1
P400245	*Nc1cccc(/C=C/c2ccc(NC(=O)c3cccc(C(*)=O)c3)cc2)c1
P400246	*Nc1cccc(C#Cc2ccc(NC(=O)c3cccc(C(*)=O)c3)cc2)c1
P400247	*Nc1cccc(CCc2ccc(NC(=O)c3ccc(C(*)=O)cc3)cc2)c1
P400258	*CCCC(C)CNC(=O)c1ccc(C(=O)N*)cc1
P400264	*Nc1ccccc1-c1ccc(NC(=O)c2cccc(C(*)=O)c2)cc1
P400265	*Nc1ccccc1-c1ccc(NC(=O)c2ccc(C(*)=O)cc2)cc1
P400267	*c1ccc(C(=O)Nc2ccc(-c3ccccc3NC(=O)c3ccc(S(*)(=O)=O)cc3)cc2)cc1
P400268	*Nc1ccc(Br)cc1-c1ccc(NC(=O)c2cccc(C(*)=O)c2)cc1
P400269	*Nc1ccc(Br)cc1-c1ccc(NC(=O)c2ccc(C(*)=O)cc2)cc1
P400271	*c1ccc(C(=O)Nc2ccc(-c3cc(Br)ccc3NC(=O)c3ccc(S(*)(=O)=O)cc3)cc2)cc1
P400272	*Nc1cc(NC(=O)c2ccc(C(*)=O)cc2)cc(C(=O)Oc2ccccc2)c1
P400273	*Nc1cc(NC(=O)c2ccc(C(*)=O)cc2)cc(C(=O)Oc2ccc(-c3ccccc3)cc2)c1
P400274	*Nc1cc(NC(=O)c2ccc(C(*)=O)cc2)cc(C(=O)Oc2cccc3ccccc23)c1
P400275	*Nc1cc(NC(=O)c2ccc(C(*)=O)cc2)cc(C(=O)OC(c2ccccc2)c2ccccc2)c1
P400278	*C(=O)NNC(=O)c1ccc([Si](c2ccccc2)(c2ccccc2)c2ccc(C(=O)NNC(=O)c3ccc(*)nc3)cc2)cc1
P400280	*C(=O)NNC(=O)c1ccc([Si](c2ccccc2)(c2ccccc2)c2ccc(C(=O)NNC(=O)c3cncc(*)c3)cc2)cc1
P400282	*NNC(=O)c1ccc(C(=O)NNC(=O)c2ccc([Si](c3ccccc3)(c3ccccc3)c3ccc(C(*)=O)cc3)cc2)c2ccccc12
P400299	*CCCCNC(=O)CC(=O)N*
P400300	*CCCCCCNC(=O)CC(=O)N*
P400301	*CCCCCCCCNC(=O)CC(=O)N*
P400321	*CCCCNC(=O)C(OC)C(OC)C(=O)N*
P400322	*CCCCCCNC(=O)C(OC)C(OC)C(=O)N*
P400323	*CCCCCCCCNC(=O)C(OC)C(OC)C(=O)N*
P400325	*CCCNC(=O)C(OC)C(OC)C(=O)N*
P400326	*CCCCCNC(=O)C(OC)C(OC)C(=O)N*
P400327	*CCCCCCCNC(=O)C(OC)C(OC)C(=O)N*
P400328	*CCCCCCCCCNC(=O)C(OC)C(OC)C(=O)N*
P400329	*CCCCCCCCCCCCNC(=O)C(OC)C(OC)C(=O)N*
P400349	*CCNC(=O)c1ccc(C(=O)N*)c(Sc2ccccc2)c1
P400350	*CCCCNC(=O)c1ccc(C(=O)N*)c(Sc2ccccc2)c1
P400351	*CCCCCCNC(=O)c1ccc(C(=O)N*)c(Sc2ccccc2)c1
P400352	*CCCCCCCCNC(=O)c1ccc(C(=O)N*)c(Sc2ccccc2)c1
P400353	*CCCCCCCCCCNC(=O)c1ccc(C(=O)N*)c(Sc2ccccc2)c1
P400354	*CCCCCCCCCCCCNC(=O)c1ccc(C(=O)N*)c(Sc2ccccc2)c1
P400355	*CCCCCCNC(=O)c1ccc(C(=O)N*)c(Oc2ccc(F)cc2)c1
P400356	*CCCCCCNC(=O)c1ccc(C(=O)N*)c(Oc2ccc(Cl)cc2)c1
P400357	*CCCCCCNC(=O)c1ccc(C(=O)N*)c(Oc2ccc(Br)cc2)c1
P400371	*C(=O)NCCCCCCNC(=O)c1ncn(C)c1*
P400372	*C(=O)NCC(C)(C)CNC(=O)c1ncn(C)c1*
P400373	*C(=O)NCCNC(=O)c1ncn(C)c1*
P402004	*Nc1cccc(NC(=O)c2cc(NC(=O)c3ccncc3)cc(C(*)=O)c2)c1
P402005	*Nc1ccc(NC(=O)c2cc(NC(=O)c3ccncc3)cc(C(*)=O)c2)cc1
P402006	*Nc1ccc(-c2ccc(NC(=O)c3cc(NC(=O)c4ccncc4)cc(C(*)=O)c3)cc2)cc1
P402007	*Nc1ccc(Cc2ccc(NC(=O)c3cc(NC(=O)c4ccncc4)cc(C(*)=O)c3)cc2)cc1
P402008	*Nc1ccc(NC(=O)Cc2cc(C)c(CC(*)=O)cc2C)cc1
P402009	*Nc1cccc(NC(=O)Cc2cc(C)c(CC(*)=O)cc2C)c1
P402010	*Nc1ccc(-c2ccc(NC(=O)Cc3cc(C)c(CC(*)=O)cc3C)cc2)cc1
P402011	*Nc1ccc(NC(=O)Cc2cc(CC(*)=O)c(C)cc2C)cc1
P402012	*Nc1cccc(NC(=O)Cc2cc(CC(*)=O)c(C)cc2C)c1
P402013	*Nc1ccc(-c2ccc(NC(=O)Cc3cc(CC(*)=O)c(C)cc3C)cc2)cc1
P402014	*N/C(C#N)=C(\C#N)NC(=O)c1ccc(C(*)=O)cc1
P402016	*Nc1cc([N+](=O)[O-])c(NC(=O)CCCCCCCCCCCCC(*)=O)cc1/C=C/c1ccc(N(C)C)cc1
P402017	*Nc1cc([N+](=O)[O-])c(NC(=O)CCCCCCCCCCC(*)=O)cc1/C=C/c1ccc(N(C)C)cc1
P402018	*Nc1cc([N+](=O)[O-])c(NC(=O)CCCCCCCCC(*)=O)cc1/C=C/c1ccc(N(C)C)cc1
P402019	*Nc1cc([N+](=O)[O-])c(NC(=O)CCCCCCC(*)=O)cc1/C=C/c1ccc(N(C)C)cc1
P402020	*Nc1cc([N+](=O)[O-])c(NC(=O)CCCCC(*)=O)cc1/C=C/c1ccc(N(C)C)cc1
P402034	*NC(CCC(=O)OCc1ccc(F)cc1)C(*)=O
P402035	*NC(CCC(=O)OCc1ccc(C(F)(F)F)cc1)C(*)=O
P402037	*/N=N/c1ccc(C(=O)NCCCCNC(=O)c2ccc(*)cc2)cc1
P402038	*/N=N/c1ccc(NC(=O)CCC(=O)Nc2ccc(*)cc2)cc1
P402042	*Nc1ccc(NC(=O)c2cc(C(=O)c3ccc(C(=O)O)c(C(*)=O)c3)ccc2C(=O)O)cc1
P402045	*Nc1ccc(NC(=O)c2cc(-c3ccc(C(=O)O)c(C(*)=O)c3)ccc2C(=O)O)cc1
P402046	*Nc1ccc(NC(=O)c2cc(C(*)=O)c(C(=O)O)cc2C(=O)O)cc1
P402050	*Nc1cc(NC(=O)c2cc(OCCN(C)c3ccc([N+](=O)[O-])cc3)cc(C(*)=O)c2)cc(C(=O)OC2CC(C)CCC2C(C)C)c1
P402051	*Nc1cc(NC(=O)c2cc(OCCN(C)c3ccc([N+](=O)[O-])cc3)cc(C(*)=O)c2)cc(C(=O)OC)c1
P402070	*Nc1ccc(C2(c3ccc(NC(=O)c4ccc(-c5ccc(C(*)=O)c(C)c5)cc4C)cc3)c3ccccc3-c3ccccc32)cc1
P402071	*Nc1ccc(C(c2ccc(NC(=O)c3ccc(-c4ccc(C(*)=O)c(C)c4)cc3C)cc2)(C(F)(F)F)C(F)(F)F)cc1
P402072	*c1cccc(NC(=O)c2ccc(-c3ccc(C(=O)Nc4cccc(S(*)(=O)=O)c4)c(C)c3)cc2C)c1
P402073	*Nc1ccc(-c2c(-c3ccccc3)cc(-c3ccc(-c4cc(-c5ccccc5)c(-c5ccc(NC(=O)c6ccc(C(*)=O)cc6)cc5)c(-c5ccccc5)c4)cc3)cc2-c2ccccc2)cc1
P402074	*Nc1ccc(-c2c(-c3ccc(-c4ccccc4)cc3)cc(-c3ccc(-c4cc(-c5ccc(-c6ccccc6)cc5)c(-c5ccc(NC(=O)c6ccc(C(*)=O)cc6)cc5)c(-c5ccc(-c6ccccc6)cc5)c4)cc3)cc2-c2ccc(-c3ccccc3)cc2)cc1
P402078	*c1ccc(C(=O)NCCCCCCNC(=O)c2ccc(-c3nc4ccccc4nc3*)cc2)cc1
P402079	*c1ccc(C(=O)NCCCCCCCCNC(=O)c2ccc(-c3nc4ccccc4nc3*)cc2)cc1
P402080	*c1ccc(C(=O)NCCCCCCCCCCNC(=O)c2ccc(-c3nc4ccccc4nc3*)cc2)cc1
P402081	*c1ccc(C(=O)NCCCCCCCCCCCCNC(=O)c2ccc(-c3nc4ccccc4nc3*)cc2)cc1
P402094	*Nc1ccc(NC(=O)c2ccc(NC(=O)CCCCCCCCCCCCC(=O)Nc3ccc(C(*)=O)cc3)cc2)cc1C(=O)OCCCCCCCCCCCCCCCC
P402095	*Nc1ccc(NC(=O)c2ccc(NC(=O)CCCCCCC(=O)Nc3ccc(C(*)=O)cc3)cc2)cc1C(=O)OCCCCCCCCCCCCCCCCCC
P402096	*Nc1ccc(NC(=O)c2ccc(NC(=O)CCCCCCCCC(=O)Nc3ccc(C(*)=O)cc3)cc2)cc1C(=O)OCCCCCCCCCCCCCCCCCC
P402129	*Nc1ccc(NC(=O)c2cc(C(*)=O)c(C(=O)OCC)cc2C(=O)OCC)cc1
P402134	*c1ccc(S(=O)(=O)c2ccc(-n3nc(*)c4ccccc4c3=O)cc2)cc1
P402147	*CCCCCCN(CC(F)(F)C(F)(F)F)C(=O)C(F)(F)C(F)(F)C(F)(F)C(=O)N(*)CC(F)(F)C(F)(F)F
P402148	*CCCCCCN(CC(F)(F)C(F)(F)F)C(=O)C(F)(F)C(F)(F)C(F)(F)C(F)(F)C(=O)N(*)CC(F)(F)C(F)(F)F
P402149	*CCCCCCN(CC(F)(F)C(F)(F)C(F)(F)C(F)(F)C(F)(F)C(F)(F)C(F)(F)F)C(=O)C(F)(F)C(F)(F)C(F)(F)C(=O)N(*)CC(F)(F)C(F)(F)C(F)(F)C(F)(F)C(F)(F)C(F)(F)C(F)(F)F
P402150	*c1ccc(NC(=O)c2cccc(C(=O)Nc3ccc(S(*)(=O)=O)cc3)c2)cc1
P402153	*Nc1ccc(NC(=O)c2cc(-c3ccc(C(=O)OCC)c(C(*)=O)c3)ccc2C(=O)OCC)cc1
P402154	*Nc1ccc(NC(=O)c2cc(-c3ccc(C(=O)OC)c(C(*)=O)c3)ccc2C(=O)OC)cc1
P402156	*NC(CCC(=O)Nc1ccc(N(c2ccccc2)c2ccccc2)cc1)C(*)=O
P402160	*Nc1cc(NC(=O)c2cc(OCCCS(=O)(=O)c3ccc(/N=N/c4ccc(N(C)C)cc4)cc3)cc(C(*)=O)c2)cc(C(=O)OCCCN(C)c2ccc(/N=N/c3ccc(S(C)(=O)=O)cc3)cc2)c1
P402161	*Nc1cc(NC(=O)c2cc(OCCCN(C)c3ccc(/N=N/c4ccc(S(C)(=O)=O)cc4)cc3)cc(C(*)=O)c2)cc(C(=O)OCCCN(C)c2ccc(/N=N/c3ccc(S(C)(=O)=O)cc3)cc2)c1
P402163	*Nc1ccc(NC(=O)c2ccc(NC(=O)c3ccc([Si](C)(C)c4ccc(C(=O)Nc5ccc(C(*)=O)cc5)cc4)cc3)cc2)cc1
P402164	*Nc1cccc(NC(=O)c2ccc(NC(=O)c3ccc([Si](C)(C)c4ccc(C(=O)Nc5ccc(C(*)=O)cc5)cc4)cc3)cc2)c1
P402165	*Nc1ccc(-c2ccc(NC(=O)c3ccc(NC(=O)c4ccc([Si](C)(C)c5ccc(C(=O)Nc6ccc(C(*)=O)cc6)cc5)cc4)cc3)cc2)cc1
P402166	*Nc1ccc(C(=O)Nc2ccc(Cc3ccc(NC(=O)c4ccc(NC(=O)c5ccc([Si](C)(C)c6ccc(C(*)=O)cc6)cc5)cc4)cc3)cc2)cc1
P402167	*c1ccc(NC(=O)c2ccc(NC(=O)c3ccc([Si](C)(C)c4ccc(C(=O)Nc5ccc(C(=O)Nc6ccc(S(*)(=O)=O)cc6)cc5)cc4)cc3)cc2)cc1
P402168	*Nc1cccc2c(NC(=O)c3ccc(NC(=O)c4ccc([Si](C)(C)c5ccc(C(=O)Nc6ccc(C(*)=O)cc6)cc5)cc4)cc3)cccc12
P402171	*Cc1ccccc1CN(CC)c1ccc(/C=C/c2ccc(/C=C(\C#N)C(=O)NC3CCCCC3NC(=O)/C(C#N)=C/c3ccc(/C=C/c4ccc(N(*)CC)cc4)cc3)cc2)cc1
P402172	*c1ccc(/C=C(\C#N)C(=O)NC2CCCCC2NC(=O)/C(C#N)=C/c2ccc(N(c3ccccc3)c3ccc(N(*)c4ccccc4)cc3)cc2)cc1
P402173	*Cc1ccccc1CN(CC)c1ccc(/C=C(\C#N)C(=O)Nc2cccc(NC(=O)/C(C#N)=C/c3ccc(N(*)CC)cc3)c2)cc1
P402185	*NNC(=O)c1ccc(C(*)=O)cc1OCC
P402186	*NNC(=O)c1ccc(C(*)=O)cc1OCCCCC
P402187	*NNC(=O)c1ccc(C(*)=O)cc1OCCCCCCCC
P402188	*NNC(=O)c1ccc(C(*)=O)cc1OCCCCCCCCCC
P402189	*Nc1ccc(NC(=O)c2ccc(C(c3ccc(C(*)=O)c(C(=O)OCC)c3)(C(F)(F)F)C(F)(F)F)cc2C(=O)OCC)cc1
P402190	*Nc1ccc(NC(=O)c2ccc(C(=O)c3ccc(C(*)=O)c(C(=O)OCC)c3)cc2C(=O)OCC)cc1
P402212	*CCNC(=O)c1ccc([Si](C)(C)c2ccc(C(=O)NCCN(*)c3ccc(/C=C/c4ccc([N+](=O)[O-])cc4)cc3)cc2)cc1
P402213	*CCNC(=O)c1ccc([Si](CCCC)(CCCC)c2ccc(C(=O)NCCN(*)c3ccc(/C=C/c4ccc([N+](=O)[O-])cc4)cc3)cc2)cc1
P402214	*CCNC(=O)c1ccc([Si](c2ccccc2)(c2ccccc2)c2ccc(C(=O)NCCN(*)c3ccc(/C=C/c4ccc([N+](=O)[O-])cc4)cc3)cc2)cc1
P402217	*CCCCCCNC(=O)CCCCCCCCCCCCCCC(=O)N*
P402218	*CCCCCCCCNC(=O)CCCCCCCCCCCCCCC(=O)N*
P402219	*CCCCCCCCCCNC(=O)CCCCCCCCCCCCCCC(=O)N*
P402220	*CCCCCCCCCCCCNC(=O)CCCCCCCCCCCCCCC(=O)N*
P402222	*CCCCCCCCCCCCNC(=O)CCCCCCCCCCCCC(=O)N*
P402224	*Nc1ccc(C2(c3ccc(NC(=O)c4ccc(C(*)=O)cc4)cc3)c3ccccc3-c3ccccc32)cc1
P402225	*Nc1ccc(C2(c3ccc(NC(=O)c4cccc(C(*)=O)c4)cc3)c3ccccc3-c3ccccc32)cc1
P402226	*Nc1ccc(C2(c3ccc(NC(=O)c4cc(C(*)=O)cc(C(C)(C)C)c4)cc3)c3ccccc3-c3ccccc32)cc1
P402227	*Oc1ccc(CC(NC(=O)CCc2ccc(OC(*)=O)cc2)C(=O)OCCCCCC)cc1
P402229	*Oc1ccc(CC(NC(=O)CCc2ccc(OC(*)=O)cc2)C(=O)OCCCC)cc1
P402230	*Oc1ccc(CC(NC(=O)CCc2ccc(OC(*)=O)cc2)C(=O)OCC)cc1
P402231	*Nc1ccc(Cc2ccc(NC(=O)c3cc(NC(=O)CCN4C(=O)c5ccccc5C4=O)cc(C(*)=O)c3)cc2)cc1
P402232	*Nc1ccc(Cc2ccc(NC(=O)c3cc(NC(=O)CCCN4C(=O)c5ccccc5C4=O)cc(C(*)=O)c3)cc2)cc1
P402233	*Nc1ccc(C(c2ccc(NC(=O)c3cc(NC(=O)CCCN4C(=O)c5ccccc5C4=O)cc(C(*)=O)c3)cc2)(C(F)(F)F)C(F)(F)F)cc1
P402234	*Nc1ccc(Cc2ccc(NC(=O)c3cc(NC(=O)CCCCCN4C(=O)c5ccccc5C4=O)cc(C(*)=O)c3)cc2)cc1
P402235	*Nc1ccc(C(c2ccc(NC(=O)c3cc(NC(=O)CCCCCN4C(=O)c5ccccc5C4=O)cc(C(*)=O)c3)cc2)(C(F)(F)F)C(F)(F)F)cc1
P402236	*Nc1ccc(Cc2ccc(NC(=O)c3cc(NC(=O)CCCCCCCCCCN4C(=O)c5ccccc5C4=O)cc(C(*)=O)c3)cc2)cc1
P402237	*Nc1ccc(C(c2ccc(NC(=O)c3ccc(C(*)=O)cc3)cc2)(C(F)(F)F)C(F)(F)F)cc1
P402238	*Nc1ccc(C(c2ccc(NC(=O)c3cccc(C(*)=O)c3)cc2)(C(F)(F)F)C(F)(F)F)cc1
P402239	*Nc1ccc(C(c2ccc(NC(=O)c3cc(C(*)=O)cc(C(C)(C)C)c3)cc2)(C(F)(F)F)C(F)(F)F)cc1
P402240	*Nc1ccc(C(=O)c2ccc(NC(=O)c3ccc(C(*)=O)cc3)cc2)cc1
P402241	*Nc1ccc(C(=O)c2ccc(NC(=O)c3cccc(C(*)=O)c3)cc2)cc1
P402242	*Nc1ccc(C(=O)c2ccc(NC(=O)c3cc(C(*)=O)cc(C(C)(C)C)c3)cc2)cc1
P402244	*Nc1ccc(C(c2ccc(NC(=O)c3cccc(C(*)=O)c3)cc2)(P2(=O)Oc3ccccc3-c3ccccc32)P2(=O)Oc3ccccc3-c3ccccc32)cc1
P402245	*Nc1ccc(C(c2ccc(NC(=O)c3ccc(C(*)=O)cc3)cc2)(P2(=O)Oc3ccccc3-c3ccccc32)P2(=O)Oc3ccccc3-c3ccccc32)cc1
P402246	*Nc1ccc(C(c2ccc(NC(=O)c3ccc(C(c4ccc(C(*)=O)cc4)(C(F)(F)F)C(F)(F)F)cc3)cc2)(P2(=O)Oc3ccccc3-c3ccccc32)P2(=O)Oc3ccccc3-c3ccccc32)cc1
P402247	*Nc1ccc(C(c2ccc(NC(=O)c3cc(C(*)=O)cc(C(C)(C)C)c3)cc2)(P2(=O)Oc3ccccc3-c3ccccc32)P2(=O)Oc3ccccc3-c3ccccc32)cc1
P402248	*Nc1ccc(C(c2ccc(NC(=O)c3ccc(-c4ccc(C(*)=O)cc4)cc3)cc2)(P2(=O)Oc3ccccc3-c3ccccc32)P2(=O)Oc3ccccc3-c3ccccc32)cc1
P402249	*Nc1ccc(C(c2ccc(NC(=O)c3ccc4cc(C(*)=O)ccc4c3)cc2)(P2(=O)Oc3ccccc3-c3ccccc32)P2(=O)Oc3ccccc3-c3ccccc32)cc1
P402250	*CCCCCCCCCCCNC(=O)CCCCCCCCCCCCCCCCCCC(=O)N*
P402251	*CCCCCCCCCNC(=O)CCCCCCCCCCCCCCCCCCC(=O)N*
P402252	*CCCCCCCNC(=O)CCCCCCCCCCCCCCCCCCC(=O)N*
P402253	*CCCCCNC(=O)CCCCCCCCCCCCCCCCCCC(=O)N*
P402268	*Nc1ccc(-c2ccc(NC(=O)c3cccc(C(*)=O)c3)c(OC)c2)cc1OC
P402271	*Nc1ccc(NC(=O)c2ccc(C(=O)c3ccc(C(*)=O)c(C(=O)O)c3)cc2C(=O)O)cc1
P402277	*CCNC(=O)c1ccc(C(=O)N*)c(Oc2ccccc2)c1
P402278	*CCCCNC(=O)c1ccc(C(=O)N*)c(Oc2ccccc2)c1
P402279	*CCCCCCNC(=O)c1ccc(C(=O)N*)c(Oc2ccccc2)c1
P402280	*CCCCCCCCNC(=O)c1ccc(C(=O)N*)c(Oc2ccccc2)c1
P402281	*CCCCCCCCCCNC(=O)c1ccc(C(=O)N*)c(Oc2ccccc2)c1
P402282	*CCCCCCCCCCCCNC(=O)c1ccc(C(=O)N*)c(Oc2ccccc2)c1
P402283	*CCCCCCNC(=O)c1ccc(C(=O)N*)c(Oc2ccc(-c3ccccc3)cc2)c1
P402287	*Nc1cc(NC(=O)c2cccc(C(*)=O)c2)cc(C(=O)OCCOc2ccc(/C=C/C(=O)c3ccccc3)cc2)c1
P402288	*Nc1cc(NC(=O)c2ccc(C(*)=O)cc2)cc(C(=O)OCCOc2ccc(/C=C/C(=O)c3ccccc3)cc2)c1
P402289	*Nc1cc(NC(=O)c2ccc(-c3ccc(C(*)=O)cc3)cc2)cc(C(=O)OCCOc2ccc(/C=C/C(=O)c3ccccc3)cc2)c1
P402290	*Nc1cc(NC(=O)c2ccc3cc(C(*)=O)ccc3c2)cc(C(=O)OCCOc2ccc(/C=C/C(=O)c3ccccc3)cc2)c1
P402291	*Nc1cc(NC(=O)c2cccc(C(*)=O)c2)cc(C(=O)OCCOC(=O)/C=C/c2ccc(N(C)C)cc2)c1
P402292	*Nc1cc(NC(=O)c2ccc(C(*)=O)cc2)cc(C(=O)OCCOC(=O)/C=C/c2ccc(N(C)C)cc2)c1
P402294	*CCCCCCCCCCCNC(=O)CCCCCCCCCCC(=O)N*
P402299	*CCCCCCN(C)C(=O)CCC(=O)N(*)C
P402300	*CCCCCCN(C)C(=O)CCCC(=O)N(*)C
P402301	*CCCC1(C)CCN(C(=O)CCC(=O)N2CCC(*)(C)CC2)CC1
P402302	*CCCC1(C)CCN(C(=O)CC(C)C(=O)N2CCC(*)(C)CC2)CC1
P402303	*CCCC1(C)CCN(C(=O)CCCC(=O)N2CCC(*)(C)CC2)CC1
P402319	*CCCCCCNC(=O)C(CC)CC(CC)C(=O)N*
P402331	*Nc1ccc(-c2ccc(NC(=O)c3cc(NC(=O)c4ccc(NC(=O)C(C)N5C(=O)c6ccccc6C5=O)cc4)cc(C(*)=O)c3)cc2)cc1
P402332	*c1ccc(NC(=O)c2cc(NC(=O)c3ccc(NC(=O)C(C)N4C(=O)c5ccccc5C4=O)cc3)cc(C(=O)Nc3ccc(S(*)(=O)=O)cc3)c2)cc1
P402341	*Nc1ccc(Cc2ccc(NC(=O)c3cc(NC(=O)C(C(C)CC)N4C(=O)c5ccccc5C4=O)cc(C(*)=O)c3)cc2)cc1
P402342	*Nc1cc(NC(=O)c2cc(NC(=O)C(C(C)CC)N3C(=O)c4ccccc4C3=O)cc(C(*)=O)c2)ccc1C
P402343	*NC1CC(C)(C)CC(C)(CNC(=O)c2cc(NC(=O)C(C(C)CC)N3C(=O)c4ccccc4C3=O)cc(C(*)=O)c2)C1
P402344	*CCCCCCNC(=O)c1cc(NC(=O)C(C(C)CC)N2C(=O)c3ccccc3C2=O)cc(C(=O)N*)c1
P402345	*C(F)(F)C(=O)NCCCCCCNS(*)(=O)=O
P402348	*C(=O)Nc1cccc(NC(=O)c2ccc(-c3nc4cc(*)ccc4[nH]3)cc2)c1
P402349	*C(=O)Nc1ccc(NC(=O)c2ccc(NC(=O)c3ccc(-c4nc5cc(*)ccc5[nH]4)cc3)cc2)cc1
P402350	*C(=O)Nc1cccc(NC(=O)c2cccc(NC(=O)c3ccc(-c4nc5cc(*)ccc5[nH]4)cc3)c2)c1
P402351	*C(=O)Nc1cccc(NC(=O)c2ccc3[nH]c(-c4ccc(-c5nc6cc(*)ccc6[nH]5)cc4)nc3c2)c1
P402352	*C(=O)Nc1ccc(C(=O)Nc2ccc(NC(=O)c3ccc4[nH]c(-c5ccc(-c6nc7cc(*)ccc7[nH]6)cc5)nc4c3)cc2)cc1
P402353	*C(=O)Nc1cccc(C(=O)Nc2cccc(NC(=O)c3ccc4[nH]c(-c5ccc(-c6nc7cc(*)ccc7[nH]6)cc5)nc4c3)c2)c1
P402354	*C(=O)Nc1cccc(NC(=O)c2ccc3[nH]c(-c4cccc(-c5nc6cc(*)ccc6[nH]5)c4)nc3c2)c1
P402355	*C(=O)Nc1ccc(C(=O)Nc2ccc(NC(=O)c3ccc4[nH]c(-c5cccc(-c6nc7cc(*)ccc7[nH]6)c5)nc4c3)cc2)cc1
P402356	*C(=O)Nc1cccc(C(=O)Nc2cccc(NC(=O)c3ccc4[nH]c(-c5cccc(-c6nc7cc(*)ccc7[nH]6)c5)nc4c3)c2)c1
P402357	*Nc1cccc2c(NC(=O)c3cc(NC(=O)C(CCSC)N4C(=O)c5ccccc5C4=O)cc(C(*)=O)c3)cccc12
P402360	*Nc1cccc(NC(=O)c2cc(NC(=O)C(CCSC)N3C(=O)c4ccccc4C3=O)cc(C(*)=O)c2)c1
P402364	*Nc1ccc(Cc2ccc(NC(=O)c3ccc(P(=O)(c4ccccc4)c4ccc(C(*)=O)cc4)cc3)cc2)cc1
P402365	*Nc1ccc(Cc2ccc(NC(=O)c3cc(NC(=O)c4ccc(NC(=O)C(CC(C)C)N5C(=O)c6ccccc6C5=O)cc4)cc(C(*)=O)c3)cc2)cc1
P402368	*CCCCCCNC(=O)c1cc(NC(=O)c2ccc(NC(=O)C(CC(C)C)N3C(=O)c4ccccc4C3=O)cc2)cc(C(=O)N*)c1
P402369	*C(=O)Nc1cccc(NC(=O)c2ccc3[nH]c(-c4cc(-c5nc6cc(*)ccc6[nH]5)cc(N5C(=O)c6ccccc6C5=O)c4)nc3c2)c1
P402370	*C(=O)Nc1cccc(NC(=O)c2ccc3[nH]c(-c4cc(-c5nc6cc(*)ccc6[nH]5)cc(N5C(=O)c6ccccc6C5=O)c4)nc3c2)n1
P402371	*C(=O)Nc1ccc(NC(=O)c2ccc3[nH]c(-c4cc(-c5nc6cc(*)ccc6[nH]5)cc(N5C(=O)c6ccccc6C5=O)c4)nc3c2)cc1
P402372	*C(=O)Nc1ccc(S(=O)(=O)c2ccc(NC(=O)c3ccc4[nH]c(-c5cc(-c6nc7cc(*)ccc7[nH]6)cc(N6C(=O)c7ccccc7C6=O)c5)nc4c3)cc2)cc1
P402373	*C(=O)Nc1cc(NC(=O)c2ccc3[nH]c(-c4cc(-c5nc6cc(*)ccc6[nH]5)cc(N5C(=O)c6ccccc6C5=O)c4)nc3c2)cc(-c2nc3ccccc3[nH]2)c1
P402374	*C(=O)Nc1cccc(NC(=O)c2ccc3[nH]c(-c4cccc(-c5nc6cc(*)ccc6[nH]5)c4)nc3c2)n1
P402376	*C(=O)Nc1ccc(S(=O)(=O)c2ccc(NC(=O)c3ccc4[nH]c(-c5cccc(-c6nc7cc(*)ccc7[nH]6)c5)nc4c3)cc2)cc1
P402377	*C(=O)Nc1cc(NC(=O)c2ccc3[nH]c(-c4cccc(-c5nc6cc(*)ccc6[nH]5)c4)nc3c2)cc(-c2nc3ccccc3[nH]2)c1
P402390	*Nc1cccc(NC(=O)c2cc(NC(=O)C34CC5CC(CC(C5)C3)C4)cc(C(*)=O)c2)c1
P402391	*Nc1ccc(C(c2ccc(NC(=O)c3cc(NC(=O)C45CC6CC(CC(C6)C4)C5)cc(C(*)=O)c3)cc2)(C(F)(F)F)C(F)(F)F)cc1
P402392	*Nc1ccc(NC(=O)c2ccc(NC(=O)c3cc(NC(=O)C45CC6CC(CC(C6)C4)C5)cc(C(*)=O)c3)cc2)cc1
P402393	*Nc1ccc(C2(c3ccc(NC(=O)c4cc(NC(=O)C56CC7CC(CC(C7)C5)C6)cc(C(*)=O)c4)cc3)c3ccccc3-c3ccccc32)cc1
P402394	*C(=O)c1ccc(N(*)C)cc1
P402395	*C(=O)c1ccc(N(*)CCC)cc1
P402396	*C(=O)c1ccc(N(*)CCCC)cc1
P402397	*C(=O)c1ccc(N(*)CCCCC)cc1
P402398	*C(=O)c1ccc(N(*)CCCCCCC)cc1
P402399	*C(=O)c1ccc(N(*)CCCCCCCC)cc1
P402403	*Nc1cc(NC(=O)c2cccc(C(*)=O)c2)cc(C(=O)Oc2ccc(Oc3ccc(C#N)c(C#N)c3)cc2)c1
P402404	*Nc1cc(NC(=O)c2ccccc2C(*)=O)cc(-c2nnc(-c3ccccn3)o2)c1
P402405	*Nc1cc(NC(=O)c2cccc(C(*)=O)c2)cc(-c2nnc(-c3ccccn3)o2)c1
P402406	*Nc1cc(NC(=O)c2ccc(C(*)=O)cc2)cc(-c2nnc(-c3ccccn3)o2)c1
P402407	*C(=O)Nc1cc(NC(=O)c2cccc(*)n2)cc(-c2nnc(-c3ccccn3)o2)c1
P402408	*Nc1cc(NC(=O)CCCCC(*)=O)cc(-c2nnc(-c3ccccn3)o2)c1
P402409	*Nc1cc(NC(=O)CCCCCCCCC(*)=O)cc(-c2nnc(-c3ccccn3)o2)c1
P402410	*C(=O)Nc1cc(NC(=O)c2cncc(*)c2)cc(-c2nnc(-c3ccccn3)o2)c1
P402411	*Nc1cc(NC(=O)c2ccc(-c3ccc(C(*)=O)cc3)cc2)cc(-c2nnc(-c3ccccn3)o2)c1
P402412	*NNC(=O)/C=C/C(=O)NCCCCCCNC(=O)/C=C/C(*)=O
P402414	*NNC(=O)/C=C/C(=O)Nc1cccc(/C=C2\CC/C(=C\c3cccc(NC(=O)/C=C/C(*)=O)c3)C2=O)c1
P402415	*NNC(=O)/C=C/C(=O)Nc1cccc(/C=C2\CCC/C(=C\c3cccc(NC(=O)/C=C/C(*)=O)c3)C2=O)c1
P402416	*NNC(=O)c1ccccc1C(=O)NCCCCCCNC(=O)c1ccccc1C(*)=O
P402418	*NNC(=O)c1ccccc1C(=O)Nc1cccc(/C=C2\CC/C(=C\c3cccc(NC(=O)c4ccccc4C(*)=O)c3)C2=O)c1
P402419	*NNC(=O)c1ccccc1C(=O)Nc1cccc(/C=C2\CCC/C(=C\c3cccc(NC(=O)c4ccccc4C(*)=O)c3)C2=O)c1
P402422	*CCCCCCNC(=O)CCCCCCCC1C(CCCCCCCC(=O)N*)C=CC(CCCCCC)C1CCCCCCCC
P402433	*NNC(=O)c1cc(NC(=O)c2ccc3c(c2)C(=O)N(c2ccc(C)cn2)C3=O)cc(C(=O)NNC(=O)c2ccc(C(*)=O)cc2)c1
P402434	*NNC(=O)c1cc(NC(=O)c2ccc3c(c2)C(=O)N(c2ccc(C)cn2)C3=O)cc(C(=O)NNC(=O)CCCC(*)=O)c1
P402435	*NNC(=O)c1cc(NC(=O)c2ccc3c(c2)C(=O)N(c2ccc(C)cn2)C3=O)cc(C(=O)NNC(=O)CC(*)=O)c1
P402436	*NNC(=O)c1cc(NC(=O)c2ccc3c(c2)C(=O)N(c2ccc(C)cn2)C3=O)cc(C(=O)NNC(=O)C(*)=O)c1
P402437	*NNC(=O)c1cc(NC(=O)c2ccc3c(c2)C(=O)N(c2ncccc2C)C3=O)cc(C(=O)NNC(=O)c2ccc(C(*)=O)cc2)c1
P402438	*NNC(=O)c1cc(NC(=O)c2ccc3c(c2)C(=O)N(c2ncccc2C)C3=O)cc(C(=O)NNC(=O)CCCC(*)=O)c1
P402439	*NNC(=O)c1cc(NC(=O)c2ccc3c(c2)C(=O)N(c2ncccc2C)C3=O)cc(C(=O)NNC(=O)CC(*)=O)c1
P402440	*NNC(=O)c1cc(NC(=O)c2ccc3c(c2)C(=O)N(c2ncccc2C)C3=O)cc(C(=O)NNC(=O)C(*)=O)c1
P402441	*Nc1ccc([Si](c2ccccc2)(c2ccccc2)c2ccc(NC(=O)c3ccc4c(c3)Cc3cc(C(*)=O)ccc3-4)cc2)cc1
P430004	*C(=O)Nc1ccc(-c2ccc(NC(=O)c3ccc4c(c3)C(=O)N(c3ccc(Oc5ccc(N6C(=O)c7ccc(*)cc7C6=O)cc5)cc3)C4=O)cc2)cc1
P430005	*C(=O)Nc1ccc(Oc2ccc(NC(=O)c3ccc4c(c3)C(=O)N(c3ccc(Oc5ccc(N6C(=O)c7ccc(*)cc7C6=O)cc5)cc3)C4=O)cc2)cc1
P430006	*C(=O)Nc1ccc(S(=O)(=O)c2ccc(NC(=O)c3ccc4c(c3)C(=O)N(c3ccc(Oc5ccc(N6C(=O)c7ccc(*)cc7C6=O)cc5)cc3)C4=O)cc2)cc1
P430089	*c1ccc(-c2nc3cc(Oc4ccc(NC(=O)c5ccc6c(c5)C(=O)N(c5ccc(C(c7ccc(N8C(=O)c9ccc(C(=O)Nc%10ccc(Oc%11ccc%12nc(-c%13ccccc%13)c(*)nc%12c%11)cc%10)cc9C8=O)cc7)(C(F)(F)F)C(F)(F)F)cc5)C6=O)cc4)ccc3nc2-c2ccccc2)cc1
P430090	*c1ccc(Oc2ccc(-c3nc4cc(Oc5ccc(NC(=O)c6ccc7c(c6)C(=O)N(c6ccc(C(c8ccc(N9C(=O)c%10ccc(C(=O)Nc%11ccc(Oc%12ccc%13nc(-c%14ccccc%14)c(*)nc%13c%12)cc%11)cc%10C9=O)cc8)(C(F)(F)F)C(F)(F)F)cc6)C7=O)cc5)ccc4nc3-c3ccccc3)cc2)cc1
P430091	*c1ccc(Oc2ccc(-c3nc4cc(Oc5ccc(NC(=O)c6ccc7c(c6)C(=O)N(c6ccc(C(c8ccc(N9C(=O)c%10ccc(C(=O)Nc%11ccc(Oc%12ccc%13nc(-c%14ccc([N+](=O)[O-])cc%14)c(*)nc%13c%12)cc%11)cc%10C9=O)cc8)(C(F)(F)F)C(F)(F)F)cc6)C7=O)cc5)ccc4nc3-c3ccc([N+](=O)[O-])cc3)cc2)cc1
P430092	*c1ccc(-c2ccc(-c3nc4cc(Oc5ccc(NC(=O)c6ccc7c(c6)C(=O)N(c6ccc(C(c8ccc(N9C(=O)c%10ccc(C(=O)Nc%11ccc(Oc%12ccc%13nc(-c%14ccccc%14)c(*)nc%13c%12)cc%11)cc%10C9=O)cc8)(C(F)(F)F)C(F)(F)F)cc6)C7=O)cc5)ccc4nc3-c3ccccc3)cc2)cc1
P430094	*c1ccc(-c2ccc(NC(=O)c3cccc(C(=O)Nc4ccc(-c5ccc(N6C(=O)c7ccc(-c8ccc9c(c8)C(=O)N(*)C9=O)cc7C6=O)cc5)cc4)c3)cc2)cc1
P430095	*c1ccc(-c2ccc(NC(=O)c3cccc(C(=O)Nc4ccc(-c5ccc(N6C(=O)c7ccc(Oc8ccc9c(c8)C(=O)N(*)C9=O)cc7C6=O)cc5)cc4)c3)cc2)cc1
P430096	*C(=O)c1ccc2c(c1)C(=O)N(c1ccc(-c3ccc(NC(=O)c4cccc(C(=O)Nc5ccc(-c6ccc(N7C(=O)c8ccc(*)cc8C7=O)cc6)cc5)c4)cc3)cc1)C2=O
P430097	*c1ccc(-c2ccc(NC(=O)c3cccc(C(=O)Nc4ccc(-c5ccc(-n6c(=O)c7cc8c(=O)n(*)c(=O)c8cc7c6=O)cc5)cc4)c3)cc2)cc1
P430098	*c1ccc(C(=O)Nc2ccc(Oc3ccc(S(=O)(=O)c4ccc(Oc5ccc(NC(=O)c6ccc(N7C(=O)c8ccc(-c9ccc%10c(c9)C(=O)N(*)C%10=O)cc8C7=O)cc6)cc5)cc4)cc3)cc2)cc1
P430099	*c1ccc(C(=O)Nc2cccc(Oc3ccc(S(=O)(=O)c4ccc(Oc5cccc(NC(=O)c6ccc(N7C(=O)c8ccc(-c9ccc%10c(c9)C(=O)N(*)C%10=O)cc8C7=O)cc6)c5)cc4)cc3)c2)cc1
P430100	*c1ccc(C(=O)Nc2cccc(S(=O)(=O)c3cccc(NC(=O)c4ccc(N5C(=O)c6ccc(-c7ccc8c(c7)C(=O)N(*)C8=O)cc6C5=O)cc4)c3)c2)cc1
P430101	*c1cccc(C(=O)Nc2ccc(Oc3ccc(S(=O)(=O)c4ccc(Oc5ccc(NC(=O)c6cccc(N7C(=O)c8ccc(-c9ccc%10c(c9)C(=O)N(*)C%10=O)cc8C7=O)c6)cc5)cc4)cc3)cc2)c1
P430102	*c1cccc(C(=O)Nc2ccc(Oc3ccc(-c4ccc(Oc5ccc(NC(=O)c6cccc(N7C(=O)c8ccc(-c9ccc%10c(c9)C(=O)N(*)C%10=O)cc8C7=O)c6)cc5)cc4)cc3)cc2)c1
P430103	*c1cccc(C(=O)Nc2ccc(Oc3ccc(Oc4ccc(Oc5ccc(NC(=O)c6cccc(N7C(=O)c8ccc(-c9ccc%10c(c9)C(=O)N(*)C%10=O)cc8C7=O)c6)cc5)cc4)cc3)cc2)c1
P430104	*c1cccc(C(=O)Nc2ccc(Oc3ccc(C(C)(C)c4ccc(Oc5ccc(NC(=O)c6cccc(N7C(=O)c8ccc(-c9ccc%10c(c9)C(=O)N(*)C%10=O)cc8C7=O)c6)cc5)cc4)cc3)cc2)c1
P430105	*c1cccc(C(=O)Nc2ccc(Oc3ccc(Oc4ccc(NC(=O)c5cccc(N6C(=O)c7ccc(-c8ccc9c(c8)C(=O)N(*)C9=O)cc7C6=O)c5)cc4)cc3)cc2)c1
P430106	*c1cccc(C(=O)Nc2ccc(Oc3cccc(Oc4ccc(NC(=O)c5cccc(N6C(=O)c7ccc(-c8ccc9c(c8)C(=O)N(*)C9=O)cc7C6=O)c5)cc4)c3)cc2)c1
P430107	*c1cccc(C(=O)Nc2ccc(Oc3ccc(NC(=O)c4cccc(N5C(=O)c6ccc(-c7ccc8c(c7)C(=O)N(*)C8=O)cc6C5=O)c4)cc3)cc2)c1
P430108	*c1cccc(C(=O)Nc2cccc(S(=O)(=O)c3cccc(NC(=O)c4cccc(N5C(=O)c6ccc(-c7ccc8c(c7)C(=O)N(*)C8=O)cc6C5=O)c4)c3)c2)c1
P430109	*c1ccc(C(=O)Nc2ccc(Oc3ccc(S(=O)(=O)c4ccc(Oc5ccc(NC(=O)c6ccc(N7C(=O)c8ccc(-c9cccc%10c9C(=O)N(*)C%10=O)cc8C7=O)cc6)cc5)cc4)cc3)cc2)cc1
P430110	*c1ccc(C(=O)Nc2cccc(Oc3ccc(S(=O)(=O)c4ccc(Oc5cccc(NC(=O)c6ccc(N7C(=O)c8ccc(-c9cccc%10c9C(=O)N(*)C%10=O)cc8C7=O)cc6)c5)cc4)cc3)c2)cc1
P430115	*c1cccc(C(=O)Nc2ccc(Oc3ccc(S(=O)(=O)c4ccc(Oc5ccc(NC(=O)c6cccc(N7C(=O)c8ccc(-c9cccc%10c9C(=O)N(*)C%10=O)cc8C7=O)c6)cc5)cc4)cc3)cc2)c1
P430116	*c1cccc(C(=O)Nc2ccc(Oc3ccc(-c4ccc(Oc5ccc(NC(=O)c6cccc(N7C(=O)c8ccc(-c9cccc%10c9C(=O)N(*)C%10=O)cc8C7=O)c6)cc5)cc4)cc3)cc2)c1
P430117	*c1cccc(C(=O)Nc2ccc(Oc3ccc(Oc4ccc(Oc5ccc(NC(=O)c6cccc(N7C(=O)c8ccc(-c9cccc%10c9C(=O)N(*)C%10=O)cc8C7=O)c6)cc5)cc4)cc3)cc2)c1
P430118	*c1cccc(C(=O)Nc2ccc(Oc3ccc(C(C)(C)c4ccc(Oc5ccc(NC(=O)c6cccc(N7C(=O)c8ccc(-c9cccc%10c9C(=O)N(*)C%10=O)cc8C7=O)c6)cc5)cc4)cc3)cc2)c1
P430119	*c1cccc(C(=O)Nc2ccc(Oc3ccc(Oc4ccc(NC(=O)c5cccc(N6C(=O)c7ccc(-c8cccc9c8C(=O)N(*)C9=O)cc7C6=O)c5)cc4)cc3)cc2)c1
P430120	*c1cccc(C(=O)Nc2ccc(Oc3cccc(Oc4ccc(NC(=O)c5cccc(N6C(=O)c7ccc(-c8cccc9c8C(=O)N(*)C9=O)cc7C6=O)c5)cc4)c3)cc2)c1
P430121	*c1cccc(C(=O)Nc2ccc(Oc3ccc(NC(=O)c4cccc(N5C(=O)c6ccc(-c7cccc8c7C(=O)N(*)C8=O)cc6C5=O)c4)cc3)cc2)c1
P430122	*c1cccc(C(=O)Nc2cccc(S(=O)(=O)c3cccc(NC(=O)c4cccc(N5C(=O)c6ccc(-c7cccc8c7C(=O)N(*)C8=O)cc6C5=O)c4)c3)c2)c1
P430123	*c1cccc(C(=O)Nc2ccc(NC(=O)c3cccc(N4C(=O)c5ccc(-c6cccc7c6C(=O)N(*)C7=O)cc5C4=O)c3)cc2)c1
P430138	*C(=O)Nc1ccc(Oc2ccc(C3(c4ccc(Oc5ccc(NC(=O)c6ccc7c(c6)C(=O)N(c6ccc(N8C(=O)c9ccc(*)cc9C8=O)cc6)C7=O)cc5)cc4)NC(=O)c4ccccc43)cc2)cc1
P430140	*C(=O)Nc1ccc(Oc2ccc(C3(c4ccc(Oc5ccc(NC(=O)c6ccc7c(c6)C(=O)N(c6cccc(N8C(=O)c9ccc(*)cc9C8=O)c6)C7=O)cc5)cc4)NC(=O)c4ccccc43)cc2)cc1
P430141	*C(=O)Nc1cccc(NC(=O)c2ccc3c(c2)C(=O)N(c2ccc(Oc4ccc(C5(c6ccc(Oc7ccc(N8C(=O)c9ccc(*)cc9C8=O)cc7)cc6)NC(=O)c6ccccc65)cc4)cc2)C3=O)c1
P430142	*C(=O)Nc1ccc(Oc2ccc(C3(c4ccc(Oc5ccc(NC(=O)c6ccc7c(c6)C(=O)N(c6ccc(C)c(N8C(=O)c9ccc(*)cc9C8=O)c6)C7=O)cc5)cc4)NC(=O)c4ccccc43)cc2)cc1
P430143	*c1ccc(Oc2ccc(NC(=O)c3ccc4c(c3)C(=O)N(c3ccc(Cc5ccc(N6C(=O)c7ccc(C(=O)Nc8ccc(Oc9ccc(C%10(*)NC(=O)c%11ccccc%11%10)cc9)cc8)cc7C6=O)cc5)cc3)C4=O)cc2)cc1
P430144	*C(=O)Nc1ccc(Oc2ccc(C3(c4ccc(Oc5ccc(NC(=O)c6ccc7c(c6)C(=O)N(c6ccc(Oc8ccc(N9C(=O)c%10ccc(*)cc%10C9=O)cc8)cc6)C7=O)cc5)cc4)NC(=O)c4ccccc43)cc2)cc1
P430145	*C(=O)Nc1ccc(Oc2ccc(C3(c4ccc(Oc5ccc(NC(=O)c6ccc7c(c6)C(=O)N(c6ccc(Oc8cccc(N9C(=O)c%10ccc(*)cc%10C9=O)c8)cc6)C7=O)cc5)cc4)NC(=O)c4ccccc43)cc2)cc1
P430146	*c1ccc(Oc2ccc(NC(=O)c3ccc4c(c3)C(=O)N(c3ccc(Sc5ccc(N6C(=O)c7ccc(C(=O)Nc8ccc(Oc9ccc(C%10(*)NC(=O)c%11ccccc%11%10)cc9)cc8)cc7C6=O)cc5)cc3)C4=O)cc2)cc1
P430147	*C(=O)Nc1ccc(Oc2ccc(C3(c4ccc(Oc5ccc(NC(=O)c6ccc7c(c6)C(=O)N(c6ccc(Oc8ccc(Oc9ccc(N%10C(=O)c%11ccc(*)cc%11C%10=O)cc9)cc8)cc6)C7=O)cc5)cc4)NC(=O)c4ccccc43)cc2)cc1
P430148	*C(=O)Nc1ccc(Oc2ccc(C3(c4ccc(Oc5ccc(NC(=O)c6ccc7c(c6)C(=O)N(c6ccc(Oc8cccc(Oc9ccc(N%10C(=O)c%11ccc(*)cc%11C%10=O)cc9)c8)cc6)C7=O)cc5)cc4)NC(=O)c4ccccc43)cc2)cc1
P430149	*C(=O)Nc1ccc(Oc2ccc(C3(c4ccc(Oc5ccc(NC(=O)c6ccc7c(c6)C(=O)N(c6ccc(Oc8ccc(Oc9ccc(N%10C(=O)c%11ccc(*)cc%11C%10=O)cc9)c(C)c8)cc6)C7=O)cc5)cc4)NC(=O)c4ccccc43)cc2)cc1
P430150	*C(=O)Nc1ccc(Oc2ccc(C3(c4ccc(Oc5ccc(NC(=O)c6ccc7c(c6)C(=O)N(c6ccc(Oc8ccc(S(=O)(=O)c9ccc(Oc%10ccc(N%11C(=O)c%12ccc(*)cc%12C%11=O)cc%10)cc9)cc8)cc6)C7=O)cc5)cc4)NC(=O)c4ccccc43)cc2)cc1
P430151	*C(=O)Nc1ccc(Oc2ccc(C3(c4ccc(Oc5ccc(NC(=O)c6ccc7c(c6)C(=O)N(c6ccc(Oc8ccc(C9(c%10ccc(Oc%11ccc(N%12C(=O)c%13ccc(*)cc%13C%12=O)cc%11)cc%10)NC(=O)c%10ccccc%109)cc8)cc6)C7=O)cc5)cc4)NC(=O)c4ccccc43)cc2)cc1
P430153	*C(=O)Nc1ccc(Oc2ccc(NC(=O)c3ccc4c(c3)C(=O)N(c3ccc(Oc5ccc(C6(c7ccc(Oc8ccc(N9C(=O)c%10ccc(*)cc%10C9=O)cc8)cc7)NC(=O)c7ccccc76)cc5)cc3)C4=O)cc2)cc1
P430154	*C(=O)Nc1ccc(Oc2cccc(NC(=O)c3ccc4c(c3)C(=O)N(c3ccc(Oc5ccc(C6(c7ccc(Oc8ccc(N9C(=O)c%10ccc(*)cc%10C9=O)cc8)cc7)NC(=O)c7ccccc76)cc5)cc3)C4=O)c2)cc1
P430155	*C(=O)Nc1ccc(Sc2ccc(NC(=O)c3ccc4c(c3)C(=O)N(c3ccc(Oc5ccc(C6(c7ccc(Oc8ccc(N9C(=O)c%10ccc(*)cc%10C9=O)cc8)cc7)NC(=O)c7ccccc76)cc5)cc3)C4=O)cc2)cc1
P430156	*C(=O)Nc1ccc(Oc2ccc(Oc3ccc(NC(=O)c4ccc5c(c4)C(=O)N(c4ccc(Oc6ccc(C7(c8ccc(Oc9ccc(N%10C(=O)c%11ccc(*)cc%11C%10=O)cc9)cc8)NC(=O)c8ccccc87)cc6)cc4)C5=O)cc3)cc2)cc1
P430157	*C(=O)Nc1ccc(Oc2cccc(Oc3ccc(NC(=O)c4ccc5c(c4)C(=O)N(c4ccc(Oc6ccc(C7(c8ccc(Oc9ccc(N%10C(=O)c%11ccc(*)cc%11C%10=O)cc9)cc8)NC(=O)c8ccccc87)cc6)cc4)C5=O)cc3)c2)cc1
P430158	*C(=O)Nc1ccc(Oc2ccc(S(=O)(=O)c3ccc(Oc4ccc(NC(=O)c5ccc6c(c5)C(=O)N(c5ccc(Oc7ccc(C8(c9ccc(Oc%10ccc(N%11C(=O)c%12ccc(*)cc%12C%11=O)cc%10)cc9)NC(=O)c9ccccc98)cc7)cc5)C6=O)cc4)cc3)cc2)cc1
P430219	*CC(=O)Nc1ccc(Oc2ccc(NC(=O)CN3C(=O)c4ccc(C(=O)c5ccc6c(c5)C(=O)N(*)C6=O)cc4C3=O)cc2)cc1
P430220	*CCC(=O)Nc1ccc(Oc2ccc(NC(=O)CCN3C(=O)c4ccc(C(=O)c5ccc6c(c5)C(=O)N(*)C6=O)cc4C3=O)cc2)cc1
P430221	*CCCC(=O)Nc1ccc(Oc2ccc(NC(=O)CCCN3C(=O)c4ccc(C(=O)c5ccc6c(c5)C(=O)N(*)C6=O)cc4C3=O)cc2)cc1
P430222	*CCCCCC(=O)Nc1ccc(Oc2ccc(NC(=O)CCCCCN3C(=O)c4ccc(C(=O)c5ccc6c(c5)C(=O)N(*)C6=O)cc4C3=O)cc2)cc1
P430223	*CCCCCCCCCCC(=O)Nc1ccc(Oc2ccc(NC(=O)CCCCCCCCCCN3C(=O)c4ccc(C(=O)c5ccc6c(c5)C(=O)N(*)C6=O)cc4C3=O)cc2)cc1
P430224	*CC(=O)Nc1ccc(Oc2cccc(NC(=O)CN3C(=O)c4ccc(C(=O)c5ccc6c(c5)C(=O)N(*)C6=O)cc4C3=O)c2)cc1
P430225	*CCC(=O)Nc1ccc(Oc2cccc(NC(=O)CCN3C(=O)c4ccc(C(=O)c5ccc6c(c5)C(=O)N(*)C6=O)cc4C3=O)c2)cc1
P430226	*CCCC(=O)Nc1ccc(Oc2cccc(NC(=O)CCCN3C(=O)c4ccc(C(=O)c5ccc6c(c5)C(=O)N(*)C6=O)cc4C3=O)c2)cc1
P430227	*CCCCCC(=O)Nc1ccc(Oc2cccc(NC(=O)CCCCCN3C(=O)c4ccc(C(=O)c5ccc6c(c5)C(=O)N(*)C6=O)cc4C3=O)c2)cc1
P430228	*CCCCCCCCCCC(=O)Nc1ccc(Oc2cccc(NC(=O)CCCCCCCCCCN3C(=O)c4ccc(C(=O)c5ccc6c(c5)C(=O)N(*)C6=O)cc4C3=O)c2)cc1
P430229	*CC(=O)Nc1ccc(Oc2ccc(Oc3ccc(NC(=O)CN4C(=O)c5ccc(C(=O)c6ccc7c(c6)C(=O)N(*)C7=O)cc5C4=O)cc3)cc2)cc1
P430230	*CCC(=O)Nc1ccc(Oc2ccc(Oc3ccc(NC(=O)CCN4C(=O)c5ccc(C(=O)c6ccc7c(c6)C(=O)N(*)C7=O)cc5C4=O)cc3)cc2)cc1
P430231	*CCCC(=O)Nc1ccc(Oc2ccc(Oc3ccc(NC(=O)CCCN4C(=O)c5ccc(C(=O)c6ccc7c(c6)C(=O)N(*)C7=O)cc5C4=O)cc3)cc2)cc1
P430232	*CCCCCC(=O)Nc1ccc(Oc2ccc(Oc3ccc(NC(=O)CCCCCN4C(=O)c5ccc(C(=O)c6ccc7c(c6)C(=O)N(*)C7=O)cc5C4=O)cc3)cc2)cc1
P430233	*CCCCCCCCCCC(=O)Nc1ccc(Oc2ccc(Oc3ccc(NC(=O)CCCCCCCCCCN4C(=O)c5ccc(C(=O)c6ccc7c(c6)C(=O)N(*)C7=O)cc5C4=O)cc3)cc2)cc1
P430234	*CC(=O)Nc1ccc(Cc2ccc(NC(=O)CN3C(=O)c4ccc(C(=O)c5ccc6c(c5)C(=O)N(*)C6=O)cc4C3=O)cc2)cc1
P430235	*CCC(=O)Nc1ccc(Cc2ccc(NC(=O)CCN3C(=O)c4ccc(C(=O)c5ccc6c(c5)C(=O)N(*)C6=O)cc4C3=O)cc2)cc1
P430236	*CCCC(=O)Nc1ccc(Cc2ccc(NC(=O)CCCN3C(=O)c4ccc(C(=O)c5ccc6c(c5)C(=O)N(*)C6=O)cc4C3=O)cc2)cc1
P430237	*CCCCCC(=O)Nc1ccc(Cc2ccc(NC(=O)CCCCCN3C(=O)c4ccc(C(=O)c5ccc6c(c5)C(=O)N(*)C6=O)cc4C3=O)cc2)cc1
P430238	*CCCCCCCCCCC(=O)Nc1ccc(Cc2ccc(NC(=O)CCCCCCCCCCN3C(=O)c4ccc(C(=O)c5ccc6c(c5)C(=O)N(*)C6=O)cc4C3=O)cc2)cc1
P430239	*CC(=O)Nc1ccc(NC(=O)CN2C(=O)c3ccc(C(=O)c4ccc5c(c4)C(=O)N(*)C5=O)cc3C2=O)cc1
P430240	*CCC(=O)Nc1ccc(NC(=O)CCN2C(=O)c3ccc(C(=O)c4ccc5c(c4)C(=O)N(*)C5=O)cc3C2=O)cc1
P430241	*CCCC(=O)Nc1ccc(NC(=O)CCCN2C(=O)c3ccc(C(=O)c4ccc5c(c4)C(=O)N(*)C5=O)cc3C2=O)cc1
P430242	*CCCCCC(=O)Nc1ccc(NC(=O)CCCCCN2C(=O)c3ccc(C(=O)c4ccc5c(c4)C(=O)N(*)C5=O)cc3C2=O)cc1
P430243	*CCCCCCCCCCC(=O)Nc1ccc(NC(=O)CCCCCCCCCCN2C(=O)c3ccc(C(=O)c4ccc5c(c4)C(=O)N(*)C5=O)cc3C2=O)cc1
P430245	*CC(=O)Nc1ccc(NC(=O)c2ccc3c(c2)C(=O)N(*)C3=O)cc1
P430246	*CC(=O)Nc1ccc(Cc2ccc(NC(=O)c3ccc4c(c3)C(=O)N(*)C4=O)cc2)cc1
P430247	*CC(=O)Nc1ccc(S(=O)(=O)c2ccc(NC(=O)c3ccc4c(c3)C(=O)N(*)C4=O)cc2)cc1
P430248	*CC(=O)Nc1ccc(Oc2ccc(NC(=O)c3ccc4c(c3)C(=O)N(*)C4=O)cc2)cc1
P430249	*CC(=O)Nc1ccc(Oc2ccc(Oc3ccc(NC(=O)c4ccc5c(c4)C(=O)N(*)C5=O)cc3)cc2)cc1
P430250	*CC(=O)Nc1ccc(Oc2cccc(Oc3ccc(NC(=O)c4ccc5c(c4)C(=O)N(*)C5=O)cc3)c2)cc1
P430251	*C(=O)Nc1ccc(NC(=O)c2ccc(N3C(=O)c4ccc(*)cc4C3=O)cc2)cc1
P430364	*C(=O)Nc1ccc(Cc2ccc(N3C(=O)c4ccc(*)cc4C3=O)cc2)cc1
P430366	*C(=O)Nc1ccc(Oc2ccc(C(C)(C)c3ccc(Oc4ccc(NC(=O)c5ccc(N6C(=O)c7ccc(*)cc7C6=O)cc5)cc4)cc3)cc2)cc1
P430367	*C(=O)Nc1cccc(Oc2ccc(S(=O)(=O)c3ccc(Oc4cccc(NC(=O)c5ccc(N6C(=O)c7ccc(*)cc7C6=O)cc5)c4)cc3)cc2)c1
P430368	*C(=O)Nc1ccc(Oc2cccc(NC(=O)c3ccc4c(c3)C(=O)N(c3ccc(Oc5cccc(N6C(=O)c7ccc(*)cc7C6=O)c5)cc3)C4=O)c2)cc1
P430369	*C(=O)Nc1ccc(Oc2ccc(C(C)(C)c3ccc(Oc4ccc(NC(=O)c5ccc6c(c5)C(=O)N(c5ccc(Oc7cccc(N8C(=O)c9ccc(*)cc9C8=O)c7)cc5)C6=O)cc4)cc3)cc2)cc1
P430371	*c1ccc2c(c1)C(=O)N(c1ccc(C(=O)Nc3ccc(Oc4ccc(NC(=O)c5ccc(N6C(=O)c7ccc(C(*)(C(F)(F)F)C(F)(F)F)cc7C6=O)cc5)cc4)cc3)cc1)C2=O
P430374	*c1ccc2c(c1)C(=O)N(c1ccc(C(=O)Nc3ccc(Oc4ccc(C(C)(C)c5ccc(Oc6ccc(NC(=O)c7ccc(N8C(=O)c9ccc(C(*)(C(F)(F)F)C(F)(F)F)cc9C8=O)cc7)cc6)cc5)cc4)cc3)cc1)C2=O
P430375	*c1ccc2c(c1)C(=O)N(c1cccc(C(=O)Nc3ccc(Oc4ccc(NC(=O)c5cccc(N6C(=O)c7ccc(C(*)(C(F)(F)F)C(F)(F)F)cc7C6=O)c5)cc4)cc3)c1)C2=O
P430376	*c1ccc2c(c1)C(=O)N(c1cccc(C(=O)Nc3ccc(NC(=O)c4cccc(N5C(=O)c6ccc(C(*)(C(F)(F)F)C(F)(F)F)cc6C5=O)c4)cc3)c1)C2=O
P430405	*C(=O)c1ccc2c(c1)C(=O)N(c1cccc(NC(=O)c3cccc(C(=O)Nc4cccc(N5C(=O)c6ccc(*)cc6C5=O)c4)c3)c1)C2=O
P430415	*C(=O)Nc1ccc(Oc2cccc(NC(=O)c3ccc4c(c3)C(=O)N(c3ccc(Oc5ccc(N6C(=O)c7ccc(*)cc7C6=O)cc5)cc3)C4=O)c2)cc1
P430416	*C(=O)Nc1ccc(Cc2ccc(NC(=O)c3ccc4c(c3)C(=O)N(c3ccc(Oc5ccc(N6C(=O)c7ccc(*)cc7C6=O)cc5)cc3)C4=O)cc2)cc1
P430417	*C(=O)Nc1ccc(Sc2ccc(NC(=O)c3ccc4c(c3)C(=O)N(c3ccc(Oc5ccc(N6C(=O)c7ccc(*)cc7C6=O)cc5)cc3)C4=O)cc2)cc1
P430418	*C(=O)Nc1ccc(Oc2ccc(Oc3ccc(NC(=O)c4ccc5c(c4)C(=O)N(c4ccc(Oc6ccc(N7C(=O)c8ccc(*)cc8C7=O)cc6)cc4)C5=O)cc3)cc2)cc1
P430419	*C(=O)Nc1ccc(Oc2ccc(NC(=O)c3ccc4c(c3)C(=O)N(c3ccc(Cc5ccc(N6C(=O)c7ccc(*)cc7C6=O)cc5)cc3)C4=O)cc2)cc1
P430420	*C(=O)Nc1ccc(Oc2ccc(Oc3ccc(NC(=O)c4ccc5c(c4)C(=O)N(c4ccc(S(=O)(=O)c6ccc(N7C(=O)c8ccc(*)cc8C7=O)cc6)cc4)C5=O)cc3)cc2)cc1
P430421	*C(=O)Nc1ccc(Oc2ccc(NC(=O)c3ccc4c(c3)C(=O)N(C3CCC(CC5CCC(N6C(=O)c7ccc(*)cc7C6=O)CC5)CC3)C4=O)cc2)cc1
P430448	*C(=O)Nc1cccc(NC(=O)c2ccc3c(c2)C(=O)N(c2ccc(Oc4ccc5ccc(Oc6ccc(N7C(=O)c8ccc(*)cc8C7=O)cc6)cc5c4)cc2)C3=O)c1
P430450	*C(=O)Nc1ccc(Oc2cccc(NC(=O)c3ccc4c(c3)C(=O)N(c3ccc(Oc5ccc6ccc(Oc7ccc(N8C(=O)c9ccc(*)cc9C8=O)cc7)cc6c5)cc3)C4=O)c2)cc1
P430452	*C(=O)Nc1ccc(Cc2ccc(NC(=O)c3ccc4c(c3)C(=O)N(c3ccc(Oc5ccc6ccc(Oc7ccc(N8C(=O)c9ccc(*)cc9C8=O)cc7)cc6c5)cc3)C4=O)cc2)cc1
P430456	*C(=O)Nc1ccc(C(c2ccc(NC(=O)c3ccc4c(c3)C(=O)N(c3ccc(Oc5ccc6ccc(Oc7ccc(N8C(=O)c9ccc(*)cc9C8=O)cc7)cc6c5)cc3)C4=O)cc2)(C(F)(F)F)C(F)(F)F)cc1
P430457	*C(=O)Nc1ccc(Oc2ccc(C(c3ccc(Oc4ccc(NC(=O)c5ccc6c(c5)C(=O)N(c5ccc(Oc7ccc8ccc(Oc9ccc(N%10C(=O)c%11ccc(*)cc%11C%10=O)cc9)cc8c7)cc5)C6=O)cc4)cc3)(C(F)(F)F)C(F)(F)F)cc2)cc1
P430458	*C(=O)Nc1ccc(Oc2ccc(C(C)(C)c3ccc(Oc4ccc(NC(=O)c5ccc6c(c5)C(=O)N(c5ccc(Oc7ccc8ccc(Oc9ccc(N%10C(=O)c%11ccc(*)cc%11C%10=O)cc9)cc8c7)cc5)C6=O)cc4)cc3)cc2)cc1
P430459	*C(=O)Nc1ccc(Oc2ccc(S(=O)(=O)c3ccc(Oc4ccc(NC(=O)c5ccc6c(c5)C(=O)N(c5ccc(Oc7ccc8ccc(Oc9ccc(N%10C(=O)c%11ccc(*)cc%11C%10=O)cc9)cc8c7)cc5)C6=O)cc4)cc3)cc2)cc1
P430487	*CCCCCCN1C(=O)c2ccc(C(=O)Nc3ccc(S(=O)(=O)c4ccc(NC(=O)c5ccc6c(c5)C(=O)N(*)C6=O)cc4)cc3)cc2C1=O
P430488	*CCCCCCN1C(=O)c2ccc(C(=O)Nc3ccc(S(=O)(=O)c4cccc(NC(=O)c5ccc6c(c5)C(=O)N(*)C6=O)c4)cc3)cc2C1=O
P430490	*C(=O)Nc1ccc(-c2sc(-c3ccc(NC(=O)c4ccc5c(c4)C(=O)N(c4ccc(Oc6ccc7ccc(Oc8ccc(N9C(=O)c%10ccc(*)cc%10C9=O)cc8)cc7c6)cc4)C5=O)cc3)c(-c3ccccc3)c2-c2ccccc2)cc1
P432106	*C(=O)Nc1ccc(Oc2ccc(NC(=O)c3ccc4c(c3)C(=O)N(c3ccc(-c5sc(-c6ccc(N7C(=O)c8ccc(*)cc8C7=O)cc6)c(-c6ccccc6)c5-c5ccccc5)cc3)C4=O)cc2)cc1
P432107	*C(=O)Nc1ccc(Oc2cccc(NC(=O)c3ccc4c(c3)C(=O)N(c3ccc(-c5sc(-c6ccc(N7C(=O)c8ccc(*)cc8C7=O)cc6)c(-c6ccccc6)c5-c5ccccc5)cc3)C4=O)c2)cc1
P432108	*C(=O)Nc1ccc(Cc2ccc(NC(=O)c3ccc4c(c3)C(=O)N(c3ccc(-c5sc(-c6ccc(N7C(=O)c8ccc(*)cc8C7=O)cc6)c(-c6ccccc6)c5-c5ccccc5)cc3)C4=O)cc2)cc1
P432110	*C(=O)Nc1cccc(C(=O)c2cccc(NC(=O)c3ccc4c(c3)C(=O)N(c3ccc(-c5sc(-c6ccc(N7C(=O)c8ccc(*)cc8C7=O)cc6)c(-c6ccccc6)c5-c5ccccc5)cc3)C4=O)c2)c1
P432111	*C(=O)Nc1ccc(S(=O)(=O)c2ccc(NC(=O)c3ccc4c(c3)C(=O)N(c3ccc(-c5sc(-c6ccc(N7C(=O)c8ccc(*)cc8C7=O)cc6)c(-c6ccccc6)c5-c5ccccc5)cc3)C4=O)cc2)cc1
P432112	*C(=O)Nc1cccc(S(=O)(=O)c2cccc(NC(=O)c3ccc4c(c3)C(=O)N(c3ccc(-c5sc(-c6ccc(N7C(=O)c8ccc(*)cc8C7=O)cc6)c(-c6ccccc6)c5-c5ccccc5)cc3)C4=O)c2)c1
P432113	*C(=O)Nc1ccc(NC(=O)c2ccc3c(c2)C(=O)N(c2ccc(-c4sc(-c5ccc(N6C(=O)c7ccc(*)cc7C6=O)cc5)c(-c5ccccc5)c4-c4ccccc4)cc2)C3=O)cc1
P432114	*C(=O)Nc1cccc(NC(=O)c2ccc3c(c2)C(=O)N(c2ccc(-c4sc(-c5ccc(N6C(=O)c7ccc(*)cc7C6=O)cc5)c(-c5ccccc5)c4-c4ccccc4)cc2)C3=O)c1
P432115	*C(=O)Nc1ccc(Oc2ccc(Oc3ccc(NC(=O)c4ccc5c(c4)C(=O)N(c4ccc(-c6sc(-c7ccc(N8C(=O)c9ccc(*)cc9C8=O)cc7)c(-c7ccccc7)c6-c6ccccc6)cc4)C5=O)cc3)cc2)cc1
P432116	*C(=O)Nc1ccc(Oc2ccc(C(C)(C)c3ccc(Oc4ccc(NC(=O)c5ccc6c(c5)C(=O)N(c5ccc(-c7sc(-c8ccc(N9C(=O)c%10ccc(*)cc%10C9=O)cc8)c(-c8ccccc8)c7-c7ccccc7)cc5)C6=O)cc4)cc3)cc2)cc1
P432117	*C(=O)Nc1ccc(-c2sc(-c3ccc(NC(=O)c4ccc5c(c4)C(=O)N(c4ccc(-c6sc(-c7ccc(N8C(=O)c9ccc(*)cc9C8=O)cc7)c(-c7ccccc7)c6-c6ccccc6)cc4)C5=O)cc3)c(-c3ccccc3)c2-c2ccccc2)cc1
P432138	*c1ccc(Oc2ccc(NC(=O)c3cccc(C(=O)Nc4ccc(Oc5ccc(-n6c(=O)c7cc8c(=O)n(*)c(=O)c8cc7c6=O)cc5)cc4)c3)cc2)cc1
P432139	*c1ccc(S(=O)(=O)c2ccc(NC(=O)c3cccc(C(=O)Nc4ccc(S(=O)(=O)c5ccc(-n6c(=O)c7cc8c(=O)n(*)c(=O)c8cc7c6=O)cc5)cc4)c3)cc2)cc1
P432171	*C(=O)Nc1ccc(Oc2ccc(C(C)(C)c3cccc(C(C)(C)c4ccc(Oc5ccc(N6C(=O)c7ccc(*)cc7C6=O)cc5)cc4)c3)cc2)cc1
P432178	*C(=O)Nc1ccc(Oc2ccc(Oc3ccc(N4C(=O)c5ccc(*)cc5C4=O)cc3)cc2)cc1
P432179	*c1ccc(Oc2ccc(NC(=O)c3ccc(Oc4ccc5c(c4)C(=O)N(*)C5=O)cc3)cc2)cc1
P432180	*c1ccc(Cc2ccc(NC(=O)c3ccc(Oc4ccc5c(c4)C(=O)N(*)C5=O)cc3)cc2)cc1
P432181	*c1ccc(Oc2ccc(Oc3ccc(NC(=O)c4ccc(Oc5ccc6c(c5)C(=O)N(*)C6=O)cc4)cc3)cc2)cc1
P432182	*c1ccc(Oc2ccc(NC(=O)c3ccc(Oc4cccc5c4C(=O)N(*)C5=O)cc3)cc2)cc1
P432183	*c1ccc(Cc2ccc(NC(=O)c3ccc(Oc4cccc5c4C(=O)N(*)C5=O)cc3)cc2)cc1
P432184	*c1ccc(Oc2ccc(Oc3ccc(NC(=O)c4ccc(Oc5cccc6c5C(=O)N(*)C6=O)cc4)cc3)cc2)cc1
P432185	*c1ccc(Oc2ccc(NC(=O)c3cccc(Oc4ccc5c(c4)C(=O)N(*)C5=O)c3)cc2)cc1
P432186	*c1ccc(Cc2ccc(NC(=O)c3cccc(Oc4ccc5c(c4)C(=O)N(*)C5=O)c3)cc2)cc1
P432187	*c1ccc(Oc2ccc(Oc3ccc(NC(=O)c4cccc(Oc5ccc6c(c5)C(=O)N(*)C6=O)c4)cc3)cc2)cc1
P432189	*c1ccc2c(c1)C(=O)N(c1cccc(C(=O)Nc3ccc(C(c4ccc(NC(=O)c5cccc(N6C(=O)c7ccc(C(*)(C(F)(F)F)C(F)(F)F)cc7C6=O)c5)cc4)(C(F)(F)F)C(F)(F)F)cc3)c1)C2=O
P432191	*c1ccc2c(c1)C(=O)N(c1cc(C(=O)Nc3c(C)cc(-c4cc(C)c(NC(=O)c5ccc(C)c(N6C(=O)c7ccc(C(*)(C(F)(F)F)C(F)(F)F)cc7C6=O)c5)c(C)c4)cc3C)ccc1C)C2=O
P432192	*c1ccc2c(c1)C(=O)N(c1cc(C(=O)Nc3cccc4c(NC(=O)c5ccc(C)c(N6C(=O)c7ccc(C(*)(C(F)(F)F)C(F)(F)F)cc7C6=O)c5)cccc34)ccc1C)C2=O
P432193	*c1ccc2c(c1)C(=O)N(c1cccc(C(=O)Nc3ccc(C(c4ccc(NC(=O)c5cccc(N6C(=O)c7ccc(C(*)(C(F)(F)F)C(F)(F)F)cc7C6=O)c5C)cc4)(C(F)(F)F)C(F)(F)F)cc3)c1C)C2=O
P432194	*C(=O)Nc1ccc(C(c2ccc(NC(=O)c3ccc4c(c3)C(=O)N(c3c(C)cc(C)c(N5C(=O)c6ccc(*)cc6C5=O)c3C)C4=O)cc2)(C(F)(F)F)C(F)(F)F)cc1
P432195	*C(=O)Nc1ccc(C(c2ccc(NC(=O)c3ccc4c(c3)C(=O)N(c3ccc(-c5ccc(N6C(=O)c7ccc(*)cc7C6=O)c(OC)c5)cc3OC)C4=O)cc2)(C(F)(F)F)C(F)(F)F)cc1
P432197	*C(=O)Nc1ccc(C(c2ccc(NC(=O)c3ccc4c(c3)C(=O)N(c3c(C)cc(-c5cc(C)c(N6C(=O)c7ccc(*)cc7C6=O)c6ccccc56)c5ccccc35)C4=O)cc2)(C(F)(F)F)C(F)(F)F)cc1
P432198	*C(=O)Nc1ccc(C(c2ccc(NC(=O)c3ccc4c(c3)C(=O)N(c3cccc5c(N6C(=O)c7ccc(*)cc7C6=O)cccc35)C4=O)cc2)(C(F)(F)F)C(F)(F)F)cc1
P432199	*C(=O)Nc1cc(C(c2cc(C)c(C)c(NC(=O)c3ccc4c(c3)C(=O)N(c3cccc5c(N6C(=O)c7ccc(*)cc7C6=O)cccc35)C4=O)c2)(C(F)(F)F)C(F)(F)F)cc(C)c1C
P432201	*C(=O)NCCN(CCNC(=O)c1ccc2c(c1)C(=O)N(c1ccc(Oc3ccc(N4C(=O)c5ccc(*)cc5C4=O)cc3)cc1)C2=O)c1ccc(/C=C/c2ccc([N+](=O)[O-])cc2)cc1
P432202	*C(=O)NCCN(CCNC(=O)c1cccc(N2C(=O)c3ccc(*)cc3C2=O)c1)c1ccc(/C=C/c2ccc([N+](=O)[O-])cc2)cc1
P432204	*c1ccc2c(c1)C(=O)N(c1ccc(NC(=O)C(F)(F)C(F)(F)C(F)(F)C(F)(F)C(=O)Nc3ccc(N4C(=O)c5ccc(C(*)(C(F)(F)F)C(F)(F)F)cc5C4=O)cc3)cc1)C2=O
P432205	*c1ccc2c(c1)C(=O)N(c1ccc(NC(=O)C(F)(F)C(F)(F)C(F)(F)C(F)(F)C(F)(F)C(F)(F)C(=O)Nc3ccc(N4C(=O)c5ccc(C(*)(C(F)(F)F)C(F)(F)F)cc5C4=O)cc3)cc1)C2=O
P432206	*c1ccc2c(c1)C(=O)N(c1cccc(NC(=O)C(F)(F)C(F)(F)C(F)(F)C(F)(F)C(=O)Nc3cccc(N4C(=O)c5ccc(C(*)(C(F)(F)F)C(F)(F)F)cc5C4=O)c3)c1)C2=O
P432207	*c1ccc2c(c1)C(=O)N(c1cccc(NC(=O)C(F)(F)C(F)(F)C(F)(F)C(F)(F)C(F)(F)C(F)(F)C(=O)Nc3cccc(N4C(=O)c5ccc(C(*)(C(F)(F)F)C(F)(F)F)cc5C4=O)c3)c1)C2=O
P432237	*C(=O)Nc1ccc(C2(c3ccc(N4C(=O)c5ccc(*)cc5C4=O)cc3)CC(C)CC(C)(C)C2)cc1
P432238	*C(=O)Nc1ccc(C2(c3ccc(N4C(=O)c5ccc(*)cc5C4=O)cc3)CCCCC2)cc1
P432239	*C(=O)Nc1ccc(C2(c3ccc(N4C(=O)c5ccc(*)cc5C4=O)cc3)CCC(C)CC2)cc1
P432240	*C(=O)Nc1ccc(C2(c3ccc(N4C(=O)c5ccc(*)cc5C4=O)cc3)CCC(CC)CC2)cc1
P432241	*C(=O)Nc1ccc(C2(c3ccc(N4C(=O)c5ccc(*)cc5C4=O)cc3)CCC(C(C)(C)C)CC2)cc1
P432242	*C(=O)Nc1ccc(C2(c3ccc(N4C(=O)c5ccc(*)cc5C4=O)cc3)CCC(C(C)(C)CC)CC2)cc1
P432251	*C(=O)Nc1cccc(NC(=O)c2ccc(N3C(=O)c4ccc(*)cc4C3=O)cc2)c1
P432255	*C(=O)c1ccc2c(c1)C(=O)N(c1ccc(C(=O)Nc3ccc(N4C(=O)c5ccc(*)cc5C4=O)cc3)cc1)C2=O
P432256	*C(=O)c1ccc2c(c1)C(=O)N(c1ccc(C(=O)N(C)c3ccc(N4C(=O)c5ccc(*)cc5C4=O)cc3)cc1)C2=O
P432266	*c1ccc(-c2nc3cc(Oc4ccc(NC(=O)c5cc(C(=O)Nc6ccc(Oc7ccc8nc(-c9ccccc9)c(-c9ccc(N%10C(=O)c%11ccc%12c%13c(ccc(c%11%13)C%10=O)C(=O)N(*)C%12=O)cc9)nc8c7)cc6)cc(N6C(=O)c7ccccc7C6=O)c5)cc4)ccc3nc2-c2ccccc2)cc1
P432267	*c1ccc(-c2nc3cc(Oc4ccc(NC(=O)c5cc(C(=O)Nc6ccc(Oc7ccc8nc(-c9ccccc9)c(-c9ccc(N%10C(=O)c%11ccc%12c%13c(ccc(c%11%13)C%10=O)C(=O)N(*)C%12=O)cc9)nc8c7)cc6)cc(N6C(=O)c7c(Cl)c(Cl)c(Cl)c(Cl)c7C6=O)c5)cc4)ccc3nc2-c2ccccc2)cc1
P432271	*C(=O)NCCN(CCNC(=O)c1ccc(N2C(=O)c3ccc(*)cc3C2=O)cc1)c1ccc(/C=C/c2ccc([N+](=O)[O-])cc2)cc1
P432272	*CCN(CCNC(=O)c1ccc2c(c1)C(=O)N(*)C2=O)c1ccc(/C=C/c2ccc([N+](=O)[O-])cc2)cc1
P432332	*C(=O)Nc1ccc(NC(=O)c2ccc3c(c2)C(=O)N(c2ccc(Oc4ccc(N5C(=O)c6ccc(*)cc6C5=O)cc4)cc2)C3=O)c(OCCCCCCS(=O)(=O)c2ccc(/C=C/c3ccc(N(C)C)cc3)cc2)c1
P432370	*C(=O)c1ccc2c(c1)C(=O)N(c1ccc(NC(=O)c3cccc(C(=O)Nc4ccc(N5C(=O)c6ccc(*)cc6C5=O)cc4)c3)cc1)C2=O
P432371	*C(=O)c1ccc2c(c1)C(=O)N(c1ccc(S(=O)(=O)c3ccc(NC(=O)c4cccc(C(=O)Nc5ccc(S(=O)(=O)c6ccc(N7C(=O)c8ccc(*)cc8C7=O)cc6)cc5)c4)cc3)cc1)C2=O
P432372	*C(=O)c1ccc2c(c1)C(=O)N(c1ccc(Oc3ccc(NC(=O)c4cccc(C(=O)Nc5ccc(Oc6ccc(N7C(=O)c8ccc(*)cc8C7=O)cc6)cc5)c4)cc3)cc1)C2=O
P432374	*CC(=O)Nc1ccc(Oc2c(F)c(F)c(Oc3ccc(NC(=O)c4ccc5c(c4)C(=O)N(*)C5=O)cc3)c(F)c2F)cc1
P432375	*CC(=O)Nc1ccc(C2(c3ccc(NC(=O)c4ccc5c(c4)C(=O)N(*)C5=O)cc3)c3ccccc3-c3ccccc32)cc1
P432376	*CC(=O)Nc1ccc(C2(c3ccc(NC(=O)Cn4c(=O)c5cc6c(=O)n(*)c(=O)c6cc5c4=O)cc3)c3ccccc3-c3ccccc32)cc1
P432463	*c1ccc(C(=O)Nc2ccc(-n3c(=O)c4cc5c(=O)n(*)c(=O)c5cc4c3=O)cc2C(=O)OCC)cc1
P432593	*C(=O)Nc1ccc(Oc2ccc(NC(=O)c3ccc4c(c3)C(=O)N(c3ccc(Oc5ccc(C6(c7ccc(Oc8ccc(N9C(=O)c%10ccc(*)cc%10C9=O)cc8)cc7)CC7CC6C6CCCC76)cc5)cc3)C4=O)cc2)cc1
P432594	*C(=O)Nc1ccc(Oc2ccc(Oc3ccc(NC(=O)c4ccc5c(c4)C(=O)N(c4ccc(Oc6ccc(C7(c8ccc(Oc9ccc(N%10C(=O)c%11ccc(*)cc%11C%10=O)cc9)cc8)CC8CC7C7CCCC87)cc6)cc4)C5=O)cc3)cc2)cc1
P432595	*C(=O)Nc1ccc(Oc2ccc(Oc3ccc(NC(=O)c4ccc5c(c4)C(=O)N(c4ccc(Oc6ccc(C7(c8ccc(Oc9ccc(N%10C(=O)c%11ccc(*)cc%11C%10=O)cc9)cc8)CC8CC7C7CCCC87)cc6)cc4)C5=O)cc3)c(C(C)(C)C)c2)cc1
P432596	*C(=O)Nc1ccc(Oc2cc(C(C)(C)C)c(Oc3ccc(NC(=O)c4ccc5c(c4)C(=O)N(c4ccc(Oc6ccc(C7(c8ccc(Oc9ccc(N%10C(=O)c%11ccc(*)cc%11C%10=O)cc9)cc8)CC8CC7C7CCCC87)cc6)cc4)C5=O)cc3)cc2C(C)(C)C)cc1
P432597	*C(=O)Nc1ccc(Oc2ccc(-c3ccc(Oc4ccc(NC(=O)c5ccc6c(c5)C(=O)N(c5ccc(Oc7ccc(C8(c9ccc(Oc%10ccc(N%11C(=O)c%12ccc(*)cc%12C%11=O)cc%10)cc9)CC9CC8C8CCCC98)cc7)cc5)C6=O)cc4)cc3C)c(C)c2)cc1
P432598	*C(=O)Nc1ccc(Oc2ccc(C(c3ccc(Oc4ccc(NC(=O)c5ccc6c(c5)C(=O)N(c5ccc(Oc7ccc(C8(c9ccc(Oc%10ccc(N%11C(=O)c%12ccc(*)cc%12C%11=O)cc%10)cc9)CC9CC8C8CCCC98)cc7)cc5)C6=O)cc4)cc3)(C(F)(F)F)C(F)(F)F)cc2)cc1
P432599	*C(=O)Nc1ccc(Oc2c(C)cc(C(C)(C)c3cc(C)c(Oc4ccc(NC(=O)c5ccc6c(c5)C(=O)N(c5ccc(Oc7ccc(C8(c9ccc(Oc%10ccc(N%11C(=O)c%12ccc(*)cc%12C%11=O)cc%10)cc9)CC9CC8C8CCCC98)cc7)cc5)C6=O)cc4)c(C)c3)cc2C)cc1
P432669	*CC(=O)Nc1ccc(Oc2ccc(Oc3ccc(NC(=O)CN4C(=O)c5ccc(C(c6ccc7c(c6)C(=O)N(*)C7=O)(C(F)(F)F)C(F)(F)F)cc5C4=O)cc3)cc2)cc1
P432670	*CC(=O)Nc1ccc(Oc2cccc(Oc3ccc(NC(=O)CN4C(=O)c5ccc(C(c6ccc7c(c6)C(=O)N(*)C7=O)(C(F)(F)F)C(F)(F)F)cc5C4=O)cc3)c2)cc1
P432671	*CC(=O)Nc1ccc(Oc2ccc(-c3ccc(Oc4ccc(NC(=O)CN5C(=O)c6ccc(C(c7ccc8c(c7)C(=O)N(*)C8=O)(C(F)(F)F)C(F)(F)F)cc6C5=O)cc4)cc3)cc2)cc1
P432672	*CC(=O)Nc1ccc(Oc2ccc(S(=O)(=O)c3ccc(Oc4ccc(NC(=O)CN5C(=O)c6ccc(C(c7ccc8c(c7)C(=O)N(*)C8=O)(C(F)(F)F)C(F)(F)F)cc6C5=O)cc4)cc3)cc2)cc1
P432673	*CC(=O)Nc1ccc(Oc2ccc(C(C)(C)c3ccc(Oc4ccc(NC(=O)CN5C(=O)c6ccc(C(c7ccc8c(c7)C(=O)N(*)C8=O)(C(F)(F)F)C(F)(F)F)cc6C5=O)cc4)cc3)cc2)cc1
P432674	*c1ccc(-c2nc3cc(Oc4ccc(NC(=O)CN5C(=O)c6ccc(C(c7ccc8c(c7)C(=O)N(CC(=O)Nc7ccc(Oc9ccc%10nc(-c%11ccccc%11)c(*)nc%10c9)cc7)C8=O)(C(F)(F)F)C(F)(F)F)cc6C5=O)cc4)ccc3nc2-c2ccccc2)cc1
P432675	*c1ccc(Oc2ccc(-c3nc4cc(Oc5ccc(NC(=O)CN6C(=O)c7ccc(C(c8ccc9c(c8)C(=O)N(CC(=O)Nc8ccc(Oc%10ccc%11nc(-c%12ccccc%12)c(*)nc%11c%10)cc8)C9=O)(C(F)(F)F)C(F)(F)F)cc7C6=O)cc5)ccc4nc3-c3ccccc3)cc2)cc1
P432676	*c1ccc(-c2nc3cc(Oc4ccc(NC(=O)CN5C(=O)c6ccc(C(c7ccc8c(c7)C(=O)N(CC(=O)Nc7ccc(Oc9ccc%10nc(-c%11ccccc%11)c(-c%11ccc(N%12C(=O)c%13ccc%14c%15c(ccc(c%13%15)C%12=O)C(=O)N(*)C%14=O)cc%11)nc%10c9)cc7)C8=O)(C(F)(F)F)C(F)(F)F)cc6C5=O)cc4)ccc3nc2-c2ccccc2)cc1
P432677	*c1ccc(NC(=O)CN2C(=O)c3ccc(C(c4ccc5c(c4)C(=O)N(CC(=O)Nc4ccc(-c6nnc(*)o6)cc4)C5=O)(C(F)(F)F)C(F)(F)F)cc3C2=O)cc1
P432678	*c1ccc(Oc2ccc(NC(=O)CN3C(=O)c4ccc(C(c5ccc6c(c5)C(=O)N(CC(=O)Nc5ccc(Oc7ccc(-c8nnc(*)o8)cc7)cc5)C6=O)(C(F)(F)F)C(F)(F)F)cc4C3=O)cc2)cc1
P432691	*c1ccc2c(c1)C(=O)N(c1ccc(C(=O)Nc3ccc(Oc4ccc(-c5ccc(Oc6ccc(NC(=O)c7ccc(N8C(=O)c9ccc(C(*)(C(F)(F)F)C(F)(F)F)cc9C8=O)cc7)cc6)cc5)cc4)cc3)cc1)C2=O
P432780	*c1ccc2c(c1)C(=O)N(c1ccc(C(=O)Nc3ccc(C(c4ccc(NC(=O)c5ccc(N6C(=O)c7ccc(C(*)(C(F)(F)F)C(F)(F)F)cc7C6=O)cc5)cc4)(C(F)(F)F)C(F)(F)F)cc3)cc1)C2=O
P432781	*c1ccc2c(c1)C(=O)N(c1ccc(C(=O)Nc3ccc(C(c4ccc(NC(=O)c5ccc(N6C(=O)c7ccc(C(*)(C(F)(F)F)C(F)(F)F)cc7C6=O)c(C)c5)cc4)(C(F)(F)F)C(F)(F)F)cc3)cc1C)C2=O
P432782	*C(=O)Nc1ccc(Cc2ccc(NC(=O)c3ccc4c(c3)C(=O)N(c3c(C)cc(-c5cc(C)c(N6C(=O)c7ccc(*)cc7C6=O)c(C)c5)cc3C)C4=O)c(C)c2)cc1C
P432798	*c1ccc2c(c1)C(=O)N(c1ccc(C(=O)Nc3ccc(Oc4ccc(Oc5ccc(NC(=O)c6ccc(N7C(=O)c8ccc(C(*)(C(F)(F)F)C(F)(F)F)cc8C7=O)cc6)cc5)cc4)cc3)cc1)C2=O
P432799	*c1ccc2c(c1)C(=O)N(c1ccc(C(=O)Nc3ccc(Oc4cccc(Oc5ccc(NC(=O)c6ccc(N7C(=O)c8ccc(C(*)(C(F)(F)F)C(F)(F)F)cc8C7=O)cc6)cc5)c4)cc3)cc1)C2=O
P432800	*c1ccc2c(c1)C(=O)N(c1ccc(C(=O)Nc3ccc(Oc4ccccc4Oc4ccc(NC(=O)c5ccc(N6C(=O)c7ccc(C(*)(C(F)(F)F)C(F)(F)F)cc7C6=O)cc5)cc4)cc3)cc1)C2=O
P432801	*c1ccc2c(c1)C(=O)N(c1ccc(C(=O)Nc3ccc(Oc4ccc(C(c5ccc(Oc6ccc(NC(=O)c7ccc(N8C(=O)c9ccc(C(*)(C(F)(F)F)C(F)(F)F)cc9C8=O)cc7)cc6)cc5)(C(F)(F)F)C(F)(F)F)cc4)cc3)cc1)C2=O
P432802	*c1ccc2c(c1)C(=O)N(c1cccc(C(=O)Nc3ccc(-c4ccc(NC(=O)c5cccc(N6C(=O)c7ccc(C(*)(C(F)(F)F)C(F)(F)F)cc7C6=O)c5)cc4)cc3)c1)C2=O
P432803	*c1ccc2c(c1)C(=O)N(c1cccc(C(=O)Nc3ccc(NC(=O)c4ccc(NC(=O)c5cccc(N6C(=O)c7ccc(C(*)(C(F)(F)F)C(F)(F)F)cc7C6=O)c5)cc4)cc3)c1)C2=O
P432804	*c1ccc2c(c1)C(=O)N(c1cccc(C(=O)Nc3ccc(Oc4ccc(Oc5ccc(NC(=O)c6cccc(N7C(=O)c8ccc(C(*)(C(F)(F)F)C(F)(F)F)cc8C7=O)c6)cc5)cc4)cc3)c1)C2=O
P432805	*c1ccc2c(c1)C(=O)N(c1cccc(C(=O)Nc3ccc(Oc4cccc(Oc5ccc(NC(=O)c6cccc(N7C(=O)c8ccc(C(*)(C(F)(F)F)C(F)(F)F)cc8C7=O)c6)cc5)c4)cc3)c1)C2=O
P432806	*c1ccc2c(c1)C(=O)N(c1cccc(C(=O)Nc3ccc(Oc4ccccc4Oc4ccc(NC(=O)c5cccc(N6C(=O)c7ccc(C(*)(C(F)(F)F)C(F)(F)F)cc7C6=O)c5)cc4)cc3)c1)C2=O
P432807	*c1ccc2c(c1)C(=O)N(c1cccc(C(=O)Nc3ccc(Oc4ccc(-c5ccc(Oc6ccc(NC(=O)c7cccc(N8C(=O)c9ccc(C(*)(C(F)(F)F)C(F)(F)F)cc9C8=O)c7)cc6)cc5)cc4)cc3)c1)C2=O
P432808	*c1ccc2c(c1)C(=O)N(c1cccc(C(=O)Nc3ccc(Oc4ccc(C(C)(C)c5ccc(Oc6ccc(NC(=O)c7cccc(N8C(=O)c9ccc(C(*)(C(F)(F)F)C(F)(F)F)cc9C8=O)c7)cc6)cc5)cc4)cc3)c1)C2=O
P432809	*c1ccc2c(c1)C(=O)N(c1cccc(C(=O)Nc3ccc(Oc4ccc(C(c5ccc(Oc6ccc(NC(=O)c7cccc(N8C(=O)c9ccc(C(*)(C(F)(F)F)C(F)(F)F)cc9C8=O)c7)cc6)cc5)(C(F)(F)F)C(F)(F)F)cc4)cc3)c1)C2=O
P432903	*C(=O)Nc1ccc(Oc2ccccc2-c2ccccc2Oc2ccc(NC(=O)c3ccc4c(c3)C(=O)N(c3ccc(N5C(=O)c6ccc(*)cc6C5=O)cc3)C4=O)cc2)cc1
P432905	*C(=O)Nc1ccc(Oc2ccccc2-c2ccccc2Oc2ccc(NC(=O)c3ccc4c(c3)C(=O)N(c3cccc(N5C(=O)c6ccc(*)cc6C5=O)c3)C4=O)cc2)cc1
P432906	*C(=O)Nc1ccc(Oc2ccc(-c3ccc(Oc4ccc(NC(=O)c5ccc6c(c5)C(=O)N(c5cccc(N7C(=O)c8ccc(*)cc8C7=O)c5)C6=O)cc4)cc3)cc2)cc1
P432907	*C(=O)Nc1ccc(Oc2ccccc2-c2ccccc2Oc2ccc(NC(=O)c3ccc4c(c3)C(=O)N(c3ccc(C)c(N5C(=O)c6ccc(*)cc6C5=O)c3)C4=O)cc2)cc1
P432908	*C(=O)Nc1ccc(Oc2ccc(-c3ccc(Oc4ccc(NC(=O)c5ccc6c(c5)C(=O)N(c5ccc(C)c(N7C(=O)c8ccc(*)cc8C7=O)c5)C6=O)cc4)cc3)cc2)cc1
P432909	*C(=O)Nc1ccc(Oc2ccccc2-c2ccccc2Oc2ccc(NC(=O)c3ccc4c(c3)C(=O)N(c3ccc(Cc5ccc(N6C(=O)c7ccc(*)cc7C6=O)cc5)cc3)C4=O)cc2)cc1
P432911	*C(=O)Nc1ccc(Oc2ccccc2-c2ccccc2Oc2ccc(NC(=O)c3ccc4c(c3)C(=O)N(c3ccc(Oc5ccc(N6C(=O)c7ccc(*)cc7C6=O)cc5)cc3)C4=O)cc2)cc1
P432912	*C(=O)Nc1ccc(Oc2ccc(-c3ccc(Oc4ccc(NC(=O)c5ccc6c(c5)C(=O)N(c5ccc(Oc7ccc(N8C(=O)c9ccc(*)cc9C8=O)cc7)cc5)C6=O)cc4)cc3)cc2)cc1
P432915	*C(=O)Nc1ccc(Oc2ccccc2-c2ccccc2Oc2ccc(NC(=O)c3ccc4c(c3)C(=O)N(c3ccc(Oc5ccc(Oc6ccc(N7C(=O)c8ccc(*)cc8C7=O)cc6)cc5)cc3)C4=O)cc2)cc1
P432917	*C(=O)Nc1ccc(Oc2ccccc2-c2ccccc2Oc2ccc(NC(=O)c3ccc4c(c3)C(=O)N(c3ccc(Oc5cccc(Oc6ccc(N7C(=O)c8ccc(*)cc8C7=O)cc6)c5)cc3)C4=O)cc2)cc1
P432919	*C(=O)Nc1ccc(Oc2ccccc2-c2ccccc2Oc2ccc(NC(=O)c3ccc4c(c3)C(=O)N(c3ccc(Oc5ccccc5-c5ccccc5Oc5ccc(N6C(=O)c7ccc(*)cc7C6=O)cc5)cc3)C4=O)cc2)cc1
P432920	*C(=O)Nc1ccc(Oc2ccc(-c3ccc(Oc4ccc(NC(=O)c5ccc6c(c5)C(=O)N(c5ccc(Oc7ccccc7-c7ccccc7Oc7ccc(N8C(=O)c9ccc(*)cc9C8=O)cc7)cc5)C6=O)cc4)cc3)cc2)cc1
P432921	*C(=O)Nc1ccc(Oc2ccccc2-c2ccccc2Oc2ccc(NC(=O)c3ccc4c(c3)C(=O)N(c3ccc(Oc5ccc(-c6ccc(Oc7ccc(N8C(=O)c9ccc(*)cc9C8=O)cc7)cc6)cc5)cc3)C4=O)cc2)cc1
P432923	*C(=O)Nc1ccc(Oc2ccccc2-c2ccccc2Oc2ccc(NC(=O)c3ccc4c(c3)C(=O)N(c3ccc(Oc5ccc(C(C)(C)c6ccc(Oc7ccc(N8C(=O)c9ccc(*)cc9C8=O)cc7)cc6)cc5)cc3)C4=O)cc2)cc1
P432924	*C(=O)Nc1ccc(Oc2ccc(-c3ccc(Oc4ccc(NC(=O)c5ccc6c(c5)C(=O)N(c5ccc(Oc7ccc(C(C)(C)c8ccc(Oc9ccc(N%10C(=O)c%11ccc(*)cc%11C%10=O)cc9)cc8)cc7)cc5)C6=O)cc4)cc3)cc2)cc1
P432925	*C(=O)Nc1ccc(Oc2ccccc2-c2ccccc2Oc2ccc(NC(=O)c3ccc4c(c3)C(=O)N(c3ccc(Oc5ccc(S(=O)(=O)c6ccc(Oc7ccc(N8C(=O)c9ccc(*)cc9C8=O)cc7)cc6)cc5)cc3)C4=O)cc2)cc1
P432926	*C(=O)Nc1ccc(Oc2ccc(-c3ccc(Oc4ccc(NC(=O)c5ccc6c(c5)C(=O)N(c5ccc(Oc7ccc(S(=O)(=O)c8ccc(Oc9ccc(N%10C(=O)c%11ccc(*)cc%11C%10=O)cc9)cc8)cc7)cc5)C6=O)cc4)cc3)cc2)cc1
P432941	*c1ccc(Cc2ccc(NC(=O)c3cccc(-c4nc5cc(-c6ccc7[nH]c(-c8cccc(C(=O)Nc9ccc(Cc%10ccc(-n%11c(=O)c%12cc%13c(=O)n(*)c(=O)c%13cc%12c%11=O)cc%10)cc9)c8)nc7c6)ccc5[nH]4)c3)cc2)cc1
P432942	*c1cccc(C(=O)Nc2ccc(Cc3ccc(N4C(=O)c5ccc(S(=O)(=O)c6ccc7c(c6)C(=O)N(c6ccc(Cc8ccc(NC(=O)c9cccc(-c%10nc%11cc(-c%12ccc%13[nH]c(*)nc%13c%12)ccc%11[nH]%10)c9)cc8)cc6)C7=O)cc5C4=O)cc3)cc2)c1
P432971	*C(=O)Nc1ccc(NC(=O)c2ccc3c(c2)C(=O)N(c2c(C)cc(C)c(N4C(=O)c5ccc(*)cc5C4=O)c2C)C3=O)cc1
P432972	*C(=O)Nc1c(C)cc(C)c(NC(=O)c2ccc3c(c2)C(=O)N(c2c(C)cc(C)c(N4C(=O)c5ccc(*)cc5C4=O)c2C)C3=O)c1C
P432973	*C(=O)Nc1ccc(-c2ccc(NC(=O)c3ccc4c(c3)C(=O)N(c3c(C)cc(C)c(N5C(=O)c6ccc(*)cc6C5=O)c3C)C4=O)cc2C)c(C)c1
P432974	*C(=O)Nc1ccc(-c2ccc(NC(=O)c3ccc4c(c3)C(=O)N(c3c(C)cc(C)c(N5C(=O)c6ccc(*)cc6C5=O)c3C)C4=O)cc2C(F)(F)F)c(C(F)(F)F)c1
P433037	*C(=O)Nc1ccc(-c2cc(-c3ccccc3)cc(-c3ccc(NC(=O)c4ccc5c(c4)C(=O)N(c4cccc(P(=O)(c6ccccc6)c6cccc(N7C(=O)c8ccc(*)cc8C7=O)c6)c4)C5=O)cc3)n2)cc1
P433038	*C(=O)Nc1ccc(S(=O)(=O)c2ccc(NC(=O)c3ccc4c(c3)C(=O)N(c3cccc(P(=O)(c5ccccc5)c5cccc(N6C(=O)c7ccc(*)cc7C6=O)c5)c3)C4=O)cc2)cc1
P433040	*C(=O)Nc1ccc(Cc2ccc(NC(=O)c3ccc4c(c3)C(=O)N(c3cccc(P(=O)(c5ccccc5)c5cccc(N6C(=O)c7ccc(*)cc7C6=O)c5)c3)C4=O)cc2)cc1
P433041	*C(=O)Nc1ccc(Oc2ccc(NC(=O)c3ccc4c(c3)C(=O)N(c3cccc(P(=O)(c5ccccc5)c5cccc(N6C(=O)c7ccc(*)cc7C6=O)c5)c3)C4=O)cc2)cc1
P433042	*C(=O)Nc1ccc2c(c1)-c1cc(NC(=O)c3ccc4c(c3)C(=O)N(c3cccc(P(=O)(c5ccccc5)c5cccc(N6C(=O)c7ccc(*)cc7C6=O)c5)c3)C4=O)ccc1C2
P433043	*C(=O)Nc1ccc(-c2ccc(NC(=O)c3ccc4c(c3)C(=O)N(c3cccc(P(=O)(c5ccccc5)c5cccc(N6C(=O)c7ccc(*)cc7C6=O)c5)c3)C4=O)cc2)cc1
P433070	*C(=O)Nc1ccc(C(=O)c2ccc(NC(=O)c3ccc4c(c3)C(=O)N(c3cccc(P(=O)(c5ccccc5)c5cccc(N6C(=O)c7ccc(*)cc7C6=O)c5)c3)C4=O)cc2)cc1
P433087	*C(=O)Nc1c(C)cc(Cc2cc(C)c(NC(=O)c3ccc4c(c3)C(=O)N(c3ccc(/N=N/c5ccc(F)cc5)c(N5C(=O)c6ccc(*)cc6C5=O)c3)C4=O)c(C)c2)cc1C
P433088	*C(=O)Nc1c(C)cc(Cc2cc(C)c(NC(=O)c3ccc4c(c3)C(=O)N(c3ccc(/N=N/c5ccc(OC(F)(F)F)cc5)c(N5C(=O)c6ccc(*)cc6C5=O)c3)C4=O)c(C)c2)cc1C
P433089	*C(=O)Nc1c(C)cc(Cc2cc(C)c(NC(=O)c3ccc4c(c3)C(=O)N(c3ccc(/N=N/c5ccc([N+](=O)[O-])cc5)c(N5C(=O)c6ccc(*)cc6C5=O)c3)C4=O)c(C)c2)cc1C
P433090	*C(=O)Nc1ccc(Cc2ccc(NC(=O)c3ccc4c(c3)C(=O)N(c3ccc(/N=N/c5ccc(C)cc5)c(N5C(=O)c6ccc(*)cc6C5=O)c3)C4=O)cc2)cc1
P433091	*C(=O)Nc1ccc(Cc2ccc(NC(=O)c3ccc4c(c3)C(=O)N(c3ccc(/N=N/c5ccc(C)cc5)c(N5C(=O)c6ccc(*)cc6C5=O)c3)C4=O)c(C)c2)cc1C
P433092	*C(=O)Nc1c(CC)cc(Cc2cc(CC)c(NC(=O)c3ccc4c(c3)C(=O)N(c3ccc(/N=N/c5ccc(C)cc5)c(N5C(=O)c6ccc(*)cc6C5=O)c3)C4=O)c(CC)c2)cc1CC
P433102	*C(=O)Nc1ccc(NC(=O)Nc2ccc(NC(=O)c3ccc4c(c3)C(=O)N(c3ccc(NC(=O)Nc5ccc(N6C(=O)c7ccc(*)cc7C6=O)cc5)cc3)C4=O)cc2)cc1
P433103	*C(=O)Nc1ccc(-c2cc(-c3ccccc3)cc(-c3ccc(NC(=O)c4ccc5c(c4)C(=O)N(c4ccc(NC(=O)Nc6ccc(N7C(=O)c8ccc(*)cc8C7=O)cc6)cc4)C5=O)cc3)n2)cc1
P433104	*C(=O)Nc1ccc(S(=O)(=O)c2ccc(NC(=O)c3ccc4c(c3)C(=O)N(c3ccc(NC(=O)Nc5ccc(N6C(=O)c7ccc(*)cc7C6=O)cc5)cc3)C4=O)cc2)cc1
P433105	*C(=O)Nc1ccc(NC(=O)c2ccc3c(c2)C(=O)N(c2ccc(NC(=O)Nc4ccc(N5C(=O)c6ccc(*)cc6C5=O)cc4)cc2)C3=O)cc1
P433106	*C(=O)Nc1ccc(C(=O)c2ccc(NC(=O)c3ccc4c(c3)C(=O)N(c3ccc(NC(=O)Nc5ccc(N6C(=O)c7ccc(*)cc7C6=O)cc5)cc3)C4=O)cc2)cc1
P433107	*C(=O)Nc1ccc(Cc2ccc(NC(=O)c3ccc4c(c3)C(=O)N(c3ccc(NC(=O)Nc5ccc(N6C(=O)c7ccc(*)cc7C6=O)cc5)cc3)C4=O)cc2)cc1
P433108	*C(=O)Nc1ccc(Oc2ccc(NC(=O)c3ccc4c(c3)C(=O)N(c3ccc(NC(=O)Nc5ccc(N6C(=O)c7ccc(*)cc7C6=O)cc5)cc3)C4=O)cc2)cc1
P433109	*C(=O)Nc1ccc2c(c1)Cc1cc(NC(=O)c3ccc4c(c3)C(=O)N(c3ccc(NC(=O)Nc5ccc(N6C(=O)c7ccc(*)cc7C6=O)cc5)cc3)C4=O)ccc1-2
P433110	*C(=O)Nc1ccc(-c2ccc(NC(=O)c3ccc4c(c3)C(=O)N(c3ccc(NC(=O)Nc5ccc(N6C(=O)c7ccc(*)cc7C6=O)cc5)cc3)C4=O)cc2)cc1
P433114	*C(=O)Nc1cccc(NC(=O)c2ccc3c(c2)C(=O)N(c2cccc(P(=O)(c4ccccc4)c4cccc(N5C(=O)c6ccc(*)cc6C5=O)c4)c2)C3=O)n1
P433122	*c1ccc(C(=O)Nc2ccc(Oc3ccc(NC(=O)c4ccc(-n5c(=O)c6cc7c(=O)n(*)c(=O)c7cc6c5=O)cc4)cc3)cc2)cc1
P433123	*C(=O)c1ccc2c(c1)C(=O)N(c1ccc(C(=O)Nc3ccc(Oc4ccc(NC(=O)c5ccc(NC(=O)Nc6ccc(Cc7ccc(NC(=O)Nc8ccc(C(=O)Nc9ccc(Oc%10ccc(NC(=O)c%11ccc(N%12C(=O)c%13ccc(*)cc%13C%12=O)cc%11)cc%10)cc9)cc8)cc7)cc6)cc5)cc4)cc3)cc1)C2=O
P433154	*C(=O)Nc1ccc(/N=N/c2ccc([N+](=O)[O-])cc2)c(NC(=O)c2ccc3c(c2)C(=O)N(c2c(C)cc(Cc4cc(C)c(N5C(=O)c6ccc(*)cc6C5=O)c(C)c4)cc2C)C3=O)c1
P433159	*C(=O)Nc1ccc(/N=N/c2ccc([N+](=O)[O-])cc2)c(NC(=O)c2ccc3c(c2)C(=O)N(c2c(C)cc(-c4cc(C)c(N5C(=O)c6ccc(*)cc6C5=O)c(C)c4)cc2C)C3=O)c1
P433189	*c1ccc(C(=O)NC(CC)COC(=O)c2ccc(N3C(=O)CC(SCCCCCSC4CC(=O)N(*)C4=O)C3=O)cc2)cc1
P433358	*C(=O)Nc1ccc(Oc2cccc3c(NC(=O)c4ccc5c(c4)C(=O)N(c4ccc(Oc6cccc7c(N8C(=O)c9ccc(*)cc9C8=O)cccc67)cc4)C5=O)cccc23)cc1
P433359	*C(=O)Nc1cccc(NC(=O)c2ccc3c(c2)C(=O)N(c2ccc(Oc4cccc5c(N6C(=O)c7ccc(*)cc7C6=O)cccc45)cc2)C3=O)n1
P433360	*C(=O)Nc1ccc(-c2cc(-c3ccccc3)cc(-c3ccc(NC(=O)c4ccc5c(c4)C(=O)N(c4ccc(Oc6cccc7c(N8C(=O)c9ccc(*)cc9C8=O)cccc67)cc4)C5=O)cc3)n2)cc1
P433361	*C(=O)Nc1nc(NC(=O)c2ccc3c(c2)C(=O)N(c2ccc(Oc4cccc5c(N6C(=O)c7ccc(*)cc7C6=O)cccc45)cc2)C3=O)nc(-c2ccccc2)n1
P433362	*C(=O)Nc1ccc(NC(=O)c2ccc3c(c2)C(=O)N(c2ccc(Oc4cccc5c(N6C(=O)c7ccc(*)cc7C6=O)cccc45)cc2)C3=O)cc1
P433363	*C(=O)Nc1ccc(-c2ccc(NC(=O)c3ccc4c(c3)C(=O)N(c3ccc(Oc5cccc6c(N7C(=O)c8ccc(*)cc8C7=O)cccc56)cc3)C4=O)cc2)cc1
P433364	*C(=O)Nc1ccc(-c2ccc(NC(=O)c3ccc4c(c3)C(=O)N(c3ccc(Oc5cccc6c(N7C(=O)c8ccc(*)cc8C7=O)cccc56)cc3)C4=O)c(OC)c2)cc1OC
P433365	*C(=O)Nc1ccc(Oc2ccc(NC(=O)c3ccc4c(c3)C(=O)N(c3ccc(Oc5cccc6c(N7C(=O)c8ccc(*)cc8C7=O)cccc56)cc3)C4=O)cc2)cc1
P433366	*C(=O)Nc1cccc2c(NC(=O)c3ccc4c(c3)C(=O)N(c3ccc(Oc5cccc6c(N7C(=O)c8ccc(*)cc8C7=O)cccc56)cc3)C4=O)cccc12
P433378	*C(=O)Nc1ccc(C2(c3ccc(NC(=O)c4ccc5c(c4)C(=O)N(c4cccc(N6C(=O)c7ccc(*)cc7C6=O)c4)C5=O)cc3)c3ccccc3-c3ccccc32)cc1
P433379	*C(=O)Nc1ccc(C2(c3ccc(NC(=O)c4ccc5c(c4)C(=O)N(c4ccc(-c6ccc(N7C(=O)c8ccc(*)cc8C7=O)c(OC)c6)cc4OC)C5=O)cc3)c3ccccc3-c3ccccc32)cc1
P433380	*C(=O)Nc1ccc(C2(c3ccc(NC(=O)c4ccc5c(c4)C(=O)N(c4ccc(Oc6ccc(N7C(=O)c8ccc(*)cc8C7=O)cc6)cc4)C5=O)cc3)c3ccccc3-c3ccccc32)cc1
P433381	*C(=O)Nc1ccc(C2(c3ccc(NC(=O)c4ccc5c(c4)C(=O)N(c4ccc(Oc6cccc(Oc7ccc(N8C(=O)c9ccc(*)cc9C8=O)cc7)c6)cc4)C5=O)cc3)c3ccccc3-c3ccccc32)cc1
[truncated: 689 more rows]
